# Supplementary material for: Transhumeral loading during advanced upper extremity activities of daily living
Source: PLoS One. 2017 Dec 19;12(12):e0189418. doi: 10.1371/journal.pone.0189418 (PMC5736202; doi:10.1371/journal.pone.0189418)
Supplement: S1 Appendix — Complete subject data, including: demographics, anthropometric measures, axial forces, bending and torsional moments. Load values reported at shoulder, elbow, and three virtual amputation levels. Note that shoulder and elbow metrics were not reported in the manuscript as they were not relevant to the question of forces experienced by transhumeral amputee populations. (XLSX) [file pone.0189418.s001.xlsx]

## Sheet: Subjects
Subject	Gender	Age	Arm Dominance	Height (mm)	Mass (kg)	Hand Thickness (mm)	Axilla Width (mm)	Combined Mass of Right Forearm and Hand (kg)
1	M	30	R	1854	97	31	115	2.13
2	M	56	R	1890	123.7	32	140	2.72
3	F	36	R	1675	51.5	26	105	1.13
4	M	39	R	1815	94.6	29	134	2.08
5	M	35	R	1794	82.7	31	115	1.82
6	F	25	R	1610	53.5	24	85	1.18
7	F	28	R	1740	62	28	99	1.36
8	M	20	R	1870	74.5	31	114	1.64
9	F	31	R	1734	66.6	28	117	1.47
10	M	28	R	1877	69.2	30	107	1.52
11	F	29	R	1630	63.8	26	103	1.4
12	M	25	R	1826	75	26	98	1.65
13	F	25	R	1644	48.8	22	94	1.07
14	F	21	R	1650	61.5	26	94	1.35
15	M	44	R	1800	75.3	31	110	1.66
16	M	24	R	1845	95	35	114	2.09
17	F	22	R	1625	49.8	25	90	1.1
18	F	26	R	1800	74.5	29	101	1.64
19	F	25	R	1591	57	28	101	1.25
20	F	21	R	1721	62.3	25	114	1.37
21	F	27	R	1633	68	24	97	1.5
22	F	23	R	1649	59.5	25	93	1.31
23	F	24	R	1604	44.1	24	91	0.97
24	M	30	R	1743	75	32	95	1.65
25	M	19	R	1821	80.6	30	111	1.77
26	F	21	R	1670	52	27	89	1.14
27	M	35	R	1975	78.1	28	90	1.72
28	M	31	R	1773	80.8	33	103	1.78
29	M	30	R	1602	51.9	30	72	1.14
30	M	20	R	1812	90.5	31	109	1.99
31	F	20	R	1667	58.2	25	92	1.28
32	M	24	R	1778	82.9	28	114	1.82
33	M	22	R	1776	87.1	26	124	1.92
34	F	31	R	1653	52.16	25	102	1.15
35	M	30	R	1737	66.2	29	104	1.46
36	F	40	R	1797	69.9	29	97	1.54
37	M	34	R	1860	78.7	31	113	1.73
38	F	24	R	1685	57.4	24	89	1.26
39	F	28	R	1619	55	24	92	1.21
40	M	25	R	1820	87.5	29	117	1.93

## Sheet: AADL1 - Passive Elbow Release
Elbow Fall Moments andAxial Force
		AP Bending (Nm)				ML Bending (Nm)				Resultant Moment (Nm)		Torsion (Nm)				Axial Loading (N)
Subject	Segment/Humeral Length	Min (Ext)	SD	Max (Flex)	SD	Min (Abd)	SD	Max (Add)	SD	Max	SD	Min (ER)	SD	Max (IR)	SD	Max	SD
1	0.75	-0.07	0.17	8.09	0.61	-7.25	0.31	-0.05	0.04	9.49	0.63	-0.78	0.1	2.1	0.22	69.71	2.15
	0.5	-0.72	0.18	7.85	0.68	-9.59	0.44	0.36	0.02	10.55	0.43	-0.79	0.1	2.08	0.22	77.25	1.88
	0.25	-1.25	0.16	7.67	0.49	-12.11	0.57	0.82	0.07	12.88	0.68	-0.8	0.1	2.06	0.22	85.32	1.92
	Shoulder	-1.6	0.22	12.12	0.62	-10.77	0.25	2.51	0.49	14.96	0.94	-0.92	0.12	3.11	0.3	90.04	2.13
	Elbow	0.23	0.14	7.58	0.54	-5.52	0.28	0.38	0.07	9.26	0.66	-0.82	0.1	2.13	0.21	62.53	2.49
2	0.75	0.38	0.4	5.5	0.51	-4.38	0.55	0.09	0.07	6.64	0.72	-1.08	0.15	0.32	0.25	68.74	6.56
	0.5	0.53	0.16	5.13	0.29	-5.73	0.82	-0.28	0.27	7.09	0.68	-1.08	0.15	0.33	0.26	77.93	6.74
	0.25	0.54	0.48	5.94	0.4	-7.18	1.2	-0.64	0.34	8.3	0.7	-1.08	0.16	0.33	0.26	87.01	6.93
	Shoulder	0.98	1.39	8.63	1.02	-6.73	1.69	0.68	0.55	9.73	0.95	-0.78	0.03	1.06	0.15	95.57	6.41
	Elbow	0.06	0.48	5.98	0.58	-3.36	0.46	0.78	0.16	6.71	0.76	-1.06	0.16	0.32	0.25	59.52	6.46
3	0.75	-0.44	0.15	1.84	0.76	-1.72	0.2	0.18	0.12	2.22	0.51	-0.58	0.04	0.42	0.07	37.55	6.24
	0.5	-0.74	0.14	2.12	0.55	-2.23	0.35	0.35	0.17	2.66	0.33	-0.57	0.04	0.42	0.07	41.19	6.68
	0.25	-0.96	0.19	2.51	0.37	-2.81	0.46	0.69	0.28	3.23	0.22	-0.57	0.04	0.42	0.07	44.82	7.06
	Shoulder	-0.57	0.26	3.57	0.2	-2.34	0.77	1.79	1.07	3.77	0.08	-1.39	0.89	1.33	0.71	46.4	7.15
	Elbow	-0.51	0.07	1.59	0.63	-1.26	0.07	0.49	0.07	1.84	0.52	-0.56	0.04	0.41	0.07	33.93	5.75
4	0.75	0.06	0.12	5.99	0.38	-2.72	0.38	0.48	0.05	6.08	0.41	-0.75	0.04	0.73	0.15	64.82	1.41
	0.5	-0.23	0.33	6.51	0.31	-3.86	0.37	0.08	0.06	7.26	0.28	-0.75	0.04	0.68	0.15	71.3	1.78
	0.25	-0.35	0.41	6.87	0.21	-5.75	0.37	-0.2	0.21	8.77	0.33	-0.75	0.04	0.63	0.15	78.4	2.1
	Shoulder	-0.09	0.46	8.33	0.41	-6.08	0.23	-0.16	0.38	10.28	0.49	-1.09	0.25	1.78	0.04	82.28	2.99
	Elbow	-0.46	0.17	5.15	0.36	-2.18	0.32	0.82	0.05	5.17	0.35	-0.75	0.04	0.79	0.15	58.77	1.36
5	0.75	-0.4	0.25	4.75	1	-0.92	0.13	0.87	0.54	4.83	1.07	-0.57	0.15	0.34	0.17	57.21	11.66
	0.5	0.07	0.28	4.53	0.77	-1.34	0.03	1.09	0.81	4.79	0.73	-0.56	0.15	0.32	0.17	63.44	11.78
	0.25	0.31	0.48	4.68	0.54	-1.94	0.08	1.3	0.92	4.9	0.44	-0.56	0.15	0.3	0.17	72.77	11.2
	Shoulder	-0.58	0.62	6.04	0.42	-2.82	0.14	0.98	1.42	6.33	0.31	-0.67	0.21	0.83	0.07	73.31	13.35
	Elbow	-0.9	0.26	5.25	0.9	-0.82	0.1	0.78	0.26	5.27	0.9	-0.58	0.14	0.38	0.19	51.5	11.89
6	0.75	-0.12	0.13	1.49	0.16	-2.42	0.31	0.31	0.47	2.79	0.36	-0.32	0.11	0.61	0.08	38.93	4.61
	0.5	-0.18	0.09	1.44	0.14	-2.46	0.19	0.55	1.06	2.67	0.27	-0.32	0.11	0.58	0.07	43.3	4.88
	0.25	-0.18	0.08	1.83	0.12	-2.77	0.42	0.77	1.65	3.23	0.44	-0.32	0.11	0.55	0.07	48.18	5.14
	Shoulder	-0.42	1.42	3.94	0.62	-1.79	0.24	1.16	1.21	3.98	0.64	-0.4	0.09	0.71	0.06	48.87	5.89
	Elbow	-0.19	0.17	1.35	0.2	-2.33	0.34	0.26	0.09	2.61	0.37	-0.36	0.15	0.64	0.08	34.97	4.32
7	0.75	-0.06	0.16	1.67	0.09	-2.75	0.35	-0.19	0.21	3.12	0.29	-0.52	0.11	0.19	0.09	35.44	2.56
	0.5	-0.24	0.48	1.91	0.25	-3.25	0.55	-0.35	0.08	3.62	0.47	-0.52	0.11	0.19	0.09	39.86	2.61
	0.25	-0.64	0.6	2.32	0.37	-3.98	0.68	-0.52	0.18	4.36	0.59	-0.52	0.11	0.18	0.09	44.38	2.7
	Shoulder	-0.1	0.63	4.66	0.64	-2.71	0.66	-0.21	0.05	5.15	0.76	-0.64	0.16	0.52	0.1	47.85	2.33
	Elbow	0.02	0.27	1.61	0.09	-2.37	0.17	0.07	0.23	2.77	0.17	-0.52	0.11	0.21	0.1	31.11	2.49
8	0.75	0.05	0.15	3.32	0.68	-3.16	0.84	0.14	0.06	4.04	0.63	-0.36	0.05	0.26	0.15	53.26	7.24
	0.5	-0.07	0.39	3.78	0.44	-4.2	1.21	0.15	0.18	5.1	0.99	-0.36	0.05	0.25	0.15	57.56	7.18
	0.25	-0.58	0.2	4.83	0.68	-5.3	1.62	0.17	0.28	6.41	1.33	-0.36	0.05	0.25	0.15	62.16	7.07
	Shoulder	-0.68	0.24	6.87	1.5	-4.11	1.82	0.87	0.67	7.71	1.72	-1.02	0.11	0.47	0.2	59.27	6.27
	Elbow	-0.24	0.18	2.93	0.66	-2.27	0.54	0.35	0.07	3.15	0.51	-0.35	0.04	0.3	0.17	49	7.3
9	0.75	-0.17	0.16	2.64	0.52	-4.93	0.79	-0.17	0.17	5.39	1.07	-0.73	0.26	0.16	0.04	39.33	0.13
	0.5	-0.07	0.19	2.52	0.47	-5.89	0.99	-0.25	0.32	6.22	1.22	-0.74	0.27	0.16	0.04	45.04	0.25
	0.25	-0.06	0.17	2.82	0.25	-6.79	1.19	-0.31	0.43	6.98	1.36	-0.74	0.27	0.16	0.04	50.97	0.3
	Shoulder	0.46	0.23	6.87	1.15	-4.27	0.27	0.49	0.16	7.74	1.5	-0.48	0.1	0.54	0.06	56.5	1.02
	Elbow	-0.38	0.14	2.67	0.42	-4.02	0.61	0.15	0.12	4.58	0.9	-0.72	0.26	0.16	0.04	33.88	0.15
10	0.75	-0.55	0.98	2.46	0.68	-4.23	0.99	0	0.07	4.58	0.74	-0.89	0.61	0.64	0.11	44.95	4.65
	0.5	-0.91	1.09	2.16	0.66	-4.89	1.2	-0.12	0.17	5.01	1.3	-0.89	0.62	0.63	0.11	49.74	5.15
	0.25	-1.35	1.17	2.16	0.44	-5.63	1.4	0.07	0.52	5.8	1.59	-0.89	0.62	0.61	0.11	54.75	5.73
	Shoulder	-0.17	0.76	5.05	0.69	-5.83	2.21	1.37	1	6.81	1.86	-0.54	0.1	0.74	0.12	56.37	6.02
	Elbow	-0.49	0.61	2.45	0.64	-4.06	0.54	0.45	0.1	4.44	0.34	-0.91	0.65	0.67	0.11	40.29	4.3
11	0.75	-0.86	0.42	2.55	0.47	-3.2	0.33	0.37	0.44	3.94	0.51	-0.61	0.12	0.11	0.12	33.52	3.21
	0.5	-0.77	0.5	2.67	0.58	-4.18	0.52	-0.06	0.38	4.86	0.68	-0.61	0.12	0.11	0.12	38.3	3.51
	0.25	-0.89	0.51	2.94	0.55	-5.26	0.72	-0.35	0.15	5.9	0.9	-0.6	0.12	0.11	0.12	43.09	3.8
	Shoulder	-0.06	0.69	5.63	0.78	-4.31	0.8	-0.62	0.24	7.03	1.13	-1.08	0.2	0.71	0.06	48.05	3.89
	Elbow	-1.61	0.71	2.52	0.35	-2.36	0.14	0.89	0.4	3.34	0.31	-0.6	0.11	0.12	0.12	28.73	2.92
12	0.75	0.05	0.4	3.29	0.37	-3.46	0.29	-0.02	0.27	4.72	0.51	-0.58	0.1	0.59	0.17	41.67	1.21
	0.5	-0.34	0.32	3.33	0.34	-3.97	0.28	0.03	0.4	4.99	0.49	-0.58	0.1	0.58	0.16	47.11	1.36
	0.25	-0.77	0.39	3.25	0.24	-4.81	0.45	0.11	0.63	5.55	0.22	-0.58	0.1	0.57	0.16	52.74	1.58
	Shoulder	-0.11	0.48	6.15	0.12	-2.97	0.74	1.03	0.96	6.51	0.33	-0.77	0.16	1.03	0.15	57.19	2.38
	Elbow	-0.05	0.59	3.04	0.34	-3.24	0.25	0.26	0.38	4.41	0.42	-0.6	0.1	0.62	0.17	36.41	1.12
13	0.75	-0.13	0.1	0.68	0.12	-2.54	0.38	0.46	0.02	2.55	0.38	-0.43	0.09	0.47	0.12	28.62	3.89
	0.5	-0.23	0.04	0.89	0.22	-3.03	0.58	-0.06	0.08	3.04	0.58	-0.43	0.09	0.47	0.12	32.32	3.98
	0.25	-0.47	0.15	1.24	0.35	-3.61	0.79	-0.34	0.17	3.63	0.81	-0.42	0.09	0.46	0.12	36.1	4.11
	Shoulder	0.25	0.53	3.22	0.63	-3.06	0.99	-0.19	0.15	4.22	1.04	-0.5	0.06	0.67	0.19	38.16	3.63
	Elbow	-0.21	0.1	0.72	0.25	-2.5	0.3	0.95	0.04	2.5	0.3	-0.44	0.09	0.49	0.13	25.02	3.87
14	0.75	-0.29	0.11	2.2	0.07	-4.19	0.18	-0.02	0.04	4.38	0.12	-0.83	0.06	0.37	0.26	50.08	2.78
	0.5	-0.43	0.13	2.14	0.09	-5.6	0.25	-0.06	0.09	5.66	0.19	-0.83	0.06	0.35	0.25	54.88	2.34
	0.25	-1.59	0.52	2.73	0.15	-7.18	0.33	-0.06	0.21	7.22	0.36	-0.82	0.06	0.33	0.25	60	1.97
	Shoulder	-1.73	1.05	3.8	0.64	-8.72	0.77	0.23	0.35	9.05	0.6	-0.57	0.17	1.14	0.16	64.83	2.02
	Elbow	-0.41	0.09	2.68	0.16	-3.12	0.15	0.14	0.03	3.79	0.27	-0.83	0.06	0.4	0.26	45.51	3.07
15	0.75	0.03	0.25	4.81	0.24	-3.32	0.2	0.07	0.03	5.34	0.34	-1.59	0.08	0.28	0.03	52.13	1.24
	0.5	-0.61	0.28	4.95	0.34	-4.12	0.23	0.14	0.19	6.43	0.41	-1.59	0.08	0.26	0.03	57.22	1.12
	0.25	-1.27	0.23	5.79	0.39	-4.94	0.24	0.34	0.41	7.59	0.46	-1.59	0.08	0.25	0.03	62.32	0.97
	Shoulder	-2.14	0.1	3.96	0.29	-7.93	0.52	0.89	0.44	8.77	0.55	-0.75	0.17	1.38	0.2	67.42	1.78
	Elbow	0.07	0.04	5.57	0.21	-2.54	0.15	0.34	0.02	5.66	0.24	-1.55	0.08	0.29	0.04	47.21	1.41
16	0.75	0.02	0.62	3.94	0.41	-6.83	0.3	-0.78	1.31	6.97	0.21	-0.55	0.2	0.25	0.04	55.64	2.73
	0.5	1.56	2	2.89	1.52	-8.71	0.59	-1.65	1.68	8.95	0.39	-0.55	0.21	0.15	0.23	63.66	2.38
	0.25	1.34	1.89	2.63	1.44	-10.63	0.99	-1.3	1.02	11.02	0.64	-0.55	0.21	0.07	0.26	70.75	2.61
	Shoulder	1.71	1.38	8.9	0.62	-8.62	2.56	0.22	0.44	13.06	0.99	0.12	0.43	0.36	0.44	74.68	2.25
	Elbow	-0.32	0.42	3.83	0.23	-5.51	0.15	-0.07	1.34	5.6	0.12	-0.54	0.19	0.29	0.03	48.38	3.2
17	0.75	-0.36	0.34	1.01	0.3	-3.25	1.58	-0.14	0.18	3.29	1.55	-0.28	0.06	0.83	0.49	37.21	11.05
	0.5	-0.44	0.44	1.33	0.33	-4.15	1.93	-0.3	0.2	4.2	1.9	-0.28	0.06	0.82	0.49	41.12	11.85
	0.25	-0.74	0.89	1.79	0.36	-5.11	2.26	-0.46	0.36	5.23	2.22	-0.28	0.05	0.81	0.48	45.22	12.83
	Shoulder	0.29	0.45	5.32	1.81	-3.59	2.16	0.46	0.7	6.36	2.61	-0.46	0.22	0.46	0.18	45.77	11.94
	Elbow	-0.31	0.3	1.01	0.29	-2.4	1.14	0.06	0.34	2.51	1.17	-0.29	0.06	0.82	0.49	33.42	10.43
18	0.75	-0.11	0.18	3.44	0.43	-3.22	0.56	0.21	0.04	4.59	0.59	-0.6	0.11	0.23	0.07	45.78	4.34
	0.5	0.23	0.27	3.76	0.51	-3.85	0.95	-0.07	0.17	4.82	0.92	-0.6	0.11	0.22	0.07	50.84	4.28
	0.25	0.63	0.43	4.6	0.67	-4.78	1.23	-0.31	0.31	5.88	1.26	-0.6	0.11	0.21	0.07	56.6	4.81
	Shoulder	1.43	0.8	6.69	1.38	-3.78	1.43	0.16	0.32	6.89	1.54	-0.81	0.15	0.51	0.06	61.53	4.85
	Elbow	-0.53	0.11	3.54	0.38	-2.86	0.41	0.84	0.11	4.51	0.58	-0.62	0.12	0.26	0.07	40.89	4.5
19	0.75	0.2	0.1	1.55	0.13	-1.6	0.4	-0.1	0.04	2.18	0.23	-0.4	0.09	0.16	0.03	32.13	0.95
	0.5	0.15	0.11	1.71	0.04	-1.86	0.53	-0.19	0.13	2.51	0.36	-0.4	0.09	0.15	0.03	36.39	1.1
	0.25	-0.35	0.3	1.9	0.05	-2.21	0.56	-0.27	0.21	2.9	0.42	-0.39	0.09	0.14	0.03	40.92	1.47
	Shoulder	-0.27	0.32	2.79	0.29	-1.86	0.52	-0.05	0.17	3.24	0.48	-0.44	0.04	0.51	0.06	44.92	1
	Elbow	0.06	0.12	1.51	0.12	-1.48	0.19	0.15	0.12	2.02	0.05	-0.4	0.09	0.18	0.03	28.15	1.01
20	0.75	0.19	0.05	2.58	0.13	-4.44	0.35	-0.05	0.05	4.96	0.39	-0.28	0.04	0.29	0.07	40.19	1.57
	0.5	0.34	0.03	3.2	0.07	-5.4	0.42	0.11	0.16	6.11	0.45	-0.28	0.04	0.29	0.08	44.58	1.63
	0.25	0.23	0.01	3.88	0.05	-6.39	0.49	0.47	0.19	7.29	0.51	-0.27	0.03	0.28	0.08	49.04	1.73
	Shoulder	0.23	0.09	6.55	0.53	-5.48	0.78	1.19	0.15	8.43	0.57	-1.05	0.06	0.41	0.07	48.53	1.55
	Elbow	-0.15	0.06	2.04	0.08	-3.49	0.31	-0.01	0.01	3.84	0.33	-0.28	0.04	0.29	0.07	35.8	1.45
21	0.75	-0.55	0.37	2.05	0.2	-1.63	0.17	0.51	0.21	2.54	0.26	-0.68	0.22	0.56	0.06	37	3.76
	0.5	-0.21	0.25	2.6	0.2	-1.89	0.24	0.15	0.16	3.12	0.16	-0.68	0.22	0.55	0.06	41.66	3.64
	0.25	0.13	0.18	3.44	0.26	-2.17	0.33	-0.18	0.13	3.95	0.12	-0.67	0.22	0.55	0.06	46.46	3.46
	Shoulder	1.02	0.37	4.78	0.2	-1.26	0.61	1.05	0.17	4.9	0.1	-1.12	0.2	0.62	0.11	48.11	3.07
	Elbow	-1.07	0.41	1.92	0.37	-1.45	0.13	1.01	0.16	2.33	0.35	-0.67	0.21	0.57	0.06	32.53	3.84
22	0.75	0.17	0.15	3.25	0.7	-3	0.98	-0.12	0.1	4.09	0.56	-0.75	0.2	0.02	0.07	36.16	6.04
	0.5	0.23	0.25	3.29	0.24	-3.9	1.21	-0.26	0.41	4.74	0.82	-0.75	0.21	0.02	0.07	39.46	6.2
	0.25	0.26	0.36	3.54	0.2	-4.95	1.38	-0.35	0.77	5.87	0.98	-0.75	0.21	0.01	0.07	42.79	6.28
	Shoulder	0.73	0.66	5	0.23	-5.12	1.88	0.06	0.89	7.04	1.18	-0.67	0.13	0.95	0.16	45.57	5.22
	Elbow	-0.2	0.1	3.13	0.74	-2.2	0.69	0.32	0	3.54	0.56	-0.73	0.2	0.03	0.06	32.97	5.96
23	0.75	-0.21	0.04	1.99	0.52	-3.62	0.52	0.12	0.05	3.96	0.52	-0.19	0.05	0.52	0.02	34.71	1.4
	0.5	-0.04	0.04	2.05	0.94	-4.77	0.66	0.25	0.14	5.05	0.67	-0.19	0.05	0.5	0.02	37.59	1.3
	0.25	0.09	0.1	2.33	1.08	-5.98	0.81	0.39	0.25	6.18	0.82	-0.18	0.05	0.49	0.02	41.34	1.04
	Shoulder	0.22	0.49	5.64	1.23	-5.08	0.75	0.78	0.31	7.35	0.98	-0.7	0.29	0.67	0.2	42.78	1.01
	Elbow	-0.44	0.05	1.71	0.22	-2.49	0.39	0.28	0.08	2.83	0.37	-0.2	0.05	0.52	0.02	32.33	1.5
24	0.75	-0.39	0.12	8.81	0.87	-7.14	0.1	0.72	0.18	10.22	0.78	-0.27	0.05	1.51	0.14	68.06	1.41
	0.5	-0.63	0.1	9.57	0.9	-9.97	0.09	1.26	0.3	12.8	0.61	-0.27	0.04	1.46	0.14	71.62	1.47
	0.25	-0.79	0.1	10.14	0.65	-13.15	0.11	2.22	0.28	15.99	0.49	-0.26	0.03	1.42	0.14	75.11	1.59
	Shoulder	-0.7	0.13	13.59	1.17	-14.09	0.88	3.04	0.26	19.39	0.49	-0.6	0.21	1.36	0.19	74.85	1.59
	Elbow	-0.67	0.11	7.47	0.75	-4.69	0.16	0.55	0.12	8.03	0.84	-0.28	0.04	1.59	0.12	64.39	1.47
25	0.75	0.69	0.1	5.41	0.37	-2.75	0.26	0.02	0.04	5.71	0.51	-0.87	0.14	0.64	0.04	43.33	1.43
	0.5	0.55	0.17	5.66	0.39	-3.36	0.36	-0.42	0.08	6.23	0.67	-0.87	0.14	0.63	0.04	47.6	1.31
	0.25	0.47	0.23	6.43	0.58	-4.11	0.49	-0.73	0.12	7.3	0.83	-0.87	0.13	0.63	0.04	51.84	1.16
	Shoulder	0.82	0.22	7.75	0.91	-4.63	0.5	-1.07	0.21	8.54	1.06	-1.19	0.24	1.03	0.11	54.75	1.26
	Elbow	0.23	0.3	4.69	0.33	-2.12	0.12	0.4	0.05	4.87	0.38	-0.86	0.13	0.63	0.04	38.99	1.53
26	0.75	-0.18	0.05	1.65	0.47	-2.48	0.17	0.2	0.09	2.79	0.25	-0.28	0.14	0.35	0.06	32.78	6.44
	0.5	-0.16	0.21	1.67	0.25	-3	0.13	-0.26	0.2	3.25	0.24	-0.27	0.14	0.34	0.05	36.82	6.42
	0.25	-0.2	0.31	1.83	0.17	-3.62	0.13	-0.18	0.19	3.85	0.27	-0.27	0.13	0.33	0.05	41.09	6.25
	Shoulder	-0.06	0.63	3.95	0.54	-2.26	0.58	0.26	0.33	4.47	0.32	-0.56	0.23	0.5	0.12	43.44	5.77
	Elbow	-0.44	0.03	1.5	0.61	-2.3	0.34	0.74	0.19	2.6	0.56	-0.28	0.14	0.36	0.07	28.96	6.39
27	0.75	-1.88	1.68	5.57	1.23	-4.23	0.85	1.23	1.04	5.74	1.23	-0.65	0.3	0.23	0.03	63.58	2.85
	0.5	-2.48	2.4	5.45	1.46	-5.91	1.12	2.84	1.95	6.91	1.7	-0.65	0.31	0.22	0.03	69.06	3.24
	0.25	-3.41	3.03	5.44	1.42	-7.69	1.44	5.32	2.51	8.63	2.34	-0.65	0.32	0.23	0.02	74.81	3.88
	Shoulder	-2.98	1.64	6.84	1.81	-9.27	4.03	8.58	2.54	10.29	3.04	-1.13	0.36	1.36	0.38	77.16	4.05
	Elbow	-1.69	0.74	5.19	1.03	-3.75	0.93	1	0.31	5.71	0.99	-0.66	0.31	0.23	0.04	58.44	2.62
28	0.75	0	0.3	4.94	1.17	-3.86	0.19	-0.01	0.23	5.9	0.99	-0.92	0.2	0.15	0.1	55.67	9.63
	0.5	-0.21	0.38	4.47	1.2	-4.1	0.17	-0.37	0.3	5.49	0.82	-0.92	0.19	0.14	0.1	61.9	10.16
	0.25	-0.99	0.34	3.79	0.87	-4.64	0.47	-0.79	0.41	4.98	0.45	-0.92	0.19	0.13	0.09	68.4	10.82
	Shoulder	-0.05	0.18	5.56	0.11	-3.81	0.41	0.63	0.66	5.84	0.14	-0.99	0.13	1.14	0.23	74.16	10.56
	Elbow	-0.23	0.28	4.93	1	-3.69	0.3	0.58	0.23	5.9	0.91	-0.92	0.19	0.17	0.11	49.71	9.24
29	0.75	-0.63	0.64	2.71	0.8	-2.56	0.44	0.23	0.18	3.21	0.33	-0.31	0.03	0.44	0.07	36.85	1.29
	0.5	-0.7	1.1	2.62	0.49	-3.06	0.58	0.03	0.27	3.37	0.35	-0.3	0.03	0.42	0.07	40.69	0.91
	0.25	-1.02	1.5	3.03	0.25	-3.5	0.63	0.63	0.68	3.96	0.36	-0.3	0.04	0.39	0.08	44.83	0.78
	Shoulder	-0.98	0.57	3.94	0.37	-3.46	1.45	1.72	0.99	4.49	0.42	-0.53	0.26	0.76	0.45	44.61	1.82
	Elbow	-0.67	0.3	2.73	0.7	-2.23	0.25	0.51	0.14	3.29	0.37	-0.31	0.03	0.47	0.08	33.28	1.64
30	0.75	-0.26	0.17	5.11	0.62	-5.2	0.59	0.3	0.06	6.27	0.5	-0.77	0.1	0.88	0.06	61.74	2.69
	0.5	-0.43	0.29	4.94	0.59	-6.38	0.73	-0.24	0.13	7.91	0.78	-0.76	0.1	0.84	0.06	66.74	2.81
	0.25	-0.44	0.41	6.28	0.68	-7.61	0.88	-0.47	0.06	9.74	0.98	-0.76	0.1	0.81	0.06	72.49	3.28
	Shoulder	0.81	0.17	10.98	1.18	-4.55	0.85	1.81	0.38	11.57	1.21	-1.19	0.44	1.42	0.16	73.14	2.74
	Elbow	-0.83	0.2	4.75	0.54	-4.24	0.3	1.03	0.15	5.68	0.13	-0.75	0.09	0.92	0.06	57.15	2.61
31	0.75	-0.25	0.05	1.61	0.21	-2.02	0.28	0.29	0.08	2.4	0.46	-0.77	0.1	0.36	0.07	41.69	3.97
	0.5	-0.77	0.19	1.65	0.26	-2.13	0.52	-0.11	0.08	2.53	0.55	-0.77	0.1	0.34	0.06	45.71	4.25
	0.25	-1.48	0.22	1.81	0.53	-2.47	0.53	-0.42	0.04	2.8	0.53	-0.76	0.1	0.33	0.05	49.82	4.53
	Shoulder	-0.73	0.17	3.17	0.31	-2.26	0.65	0.4	0.34	3.25	0.3	-0.94	0.12	0.57	0.03	53.23	5.29
	Elbow	-0.53	0.1	1.58	0.17	-2.16	0.13	0.75	0.14	2.56	0.21	-0.74	0.1	0.39	0.07	37.75	3.77
32	0.75	0	0.09	5.46	0.17	-5.92	0.2	-0.04	0.1	6.72	0.4	-0.96	0.2	2.12	0.14	65.52	1.95
	0.5	-0.12	0.08	6.63	0.14	-7.48	0.14	-0.41	0.1	8.46	0.15	-0.96	0.2	2.11	0.14	72.6	2.68
	0.25	-0.01	0.14	7.91	0.11	-9.22	0.15	-0.09	0.67	10.66	0.1	-0.96	0.19	2.11	0.14	80.26	3.27
	Shoulder	1.51	0.13	12.03	0.46	-5.95	0.91	6.12	0.46	13.07	0.2	-1.6	0.51	4.18	0.54	80.94	4.33
	Elbow	-0.4	0.17	4.3	0.19	-5.24	0.38	0.41	0.13	6.03	0.54	-0.92	0.2	2.13	0.13	59.21	1.17
33	0.75	-0.14	0.56	4.07	0.53	-4.52	0.63	0.1	0.26	5.65	0.45	-0.6	0.18	1.11	0.23	63.19	7.48
	0.5	0.1	0.35	5.04	0.46	-5.89	1.04	-0.31	0.12	7.49	0.73	-0.6	0.18	1.09	0.23	67.92	7.37
	0.25	0.29	0.27	6.66	0.69	-7.5	1.41	-0.49	0.25	9.89	0.89	-0.6	0.18	1.08	0.23	73.11	7.45
	Shoulder	1.14	0.27	11.76	0.6	-6.27	0.53	0.25	0.26	12.41	1.03	-0.65	0.23	1.18	0.3	75.07	7.6
	Elbow	-0.62	0.61	3.34	0.79	-3.79	0.45	0.7	0.24	4.92	0.9	-0.61	0.17	1.19	0.24	58.58	7.61
34	0.75	0	0.02	1.61	0.5	-6.31	0.39	-0.11	0.06	6.47	0.45	-0.22	0.05	0.15	0.04	32.3	0.9
	0.5	0.04	0.04	2.21	0.66	-7.97	0.55	0.05	0.04	8.17	0.61	-0.22	0.05	0.14	0.03	36.44	1.13
	0.25	-0.11	0.06	2.89	0.82	-9.67	0.72	0.75	0.12	9.93	0.78	-0.22	0.05	0.14	0.03	41.01	1.34
	Shoulder	-0.84	0.25	8.17	0.79	-8.47	0.78	1.21	0.1	11.72	1.01	-0.48	0.11	0.41	0.13	40.58	1.64
	Elbow	-0.13	0.05	1.39	0.09	-4.7	0.26	0.06	0.03	4.81	0.3	-0.22	0.05	0.16	0.04	28.85	0.78
35	0.75	0.08	0.08	3.05	0.17	-2.24	0.53	-0.05	0.04	3.74	0.41	-0.59	0.04	0.73	0.04	48.75	2.64
	0.5	-0.52	0.33	2.98	0.2	-2.37	0.65	-0.16	0.1	3.69	0.65	-0.59	0.05	0.71	0.05	54.53	3.09
	0.25	-1.49	0.52	3.04	0.12	-2.87	0.47	-0.05	0.16	3.82	0.71	-0.58	0.05	0.7	0.05	60.45	3.58
	Shoulder	-1.01	0.59	4.29	0.44	-2.9	0.86	1.25	0.61	4.29	0.44	-1.03	0.19	0.67	0.12	62.74	3.62
	Elbow	-0.13	0.06	2.85	0.17	-2.3	0.38	0.38	0.06	3.6	0.29	-0.59	0.04	0.75	0.04	43.14	2.24
36	0.75	-0.41	0.33	3.61	0.17	-5.76	1.35	1.21	1.92	6.47	1.29	-0.39	0.07	0.24	0.13	55.31	6.22
	0.5	-0.54	0.53	3.56	0.22	-7.25	2.4	2.04	2.78	7.75	2.39	-0.41	0.05	0.24	0.13	64.69	6.91
	0.25	-1.55	0.99	4.09	0.2	-8.8	3.88	3.19	3.64	9.15	4.11	-0.44	0.03	0.24	0.14	74.59	7.31
	Shoulder	-4.41	5.94	9.65	4.59	-5.89	1.47	2.24	0.32	10.89	5.32	-1.17	0.24	1.06	0.17	70.49	4.41
	Elbow	-0.63	0.04	3.8	0.2	-4.48	1.07	1.07	1.02	5.5	1.05	-0.39	0.09	0.25	0.13	47.49	4.37
37	0.75	0.36	0.16	3.29	0.35	-6.66	0.98	-0.08	0.11	7.07	0.98	-0.28	0.05	0.68	0.08	47.87	2.5
	0.5	0.47	0.04	3.53	0.26	-8.24	1.37	0.02	0.31	8.83	1.4	-0.28	0.05	0.67	0.08	53.63	2.51
	0.25	0.35	0.14	4.21	0.49	-9.87	1.82	0.36	0.45	10.66	1.87	-0.28	0.05	0.65	0.08	59.53	2.6
	Shoulder	0.07	0.16	10.52	1.79	-6.71	1.61	1.39	0.6	12.49	2.35	-0.59	0.32	0.42	0.11	62.93	2.28
	Elbow	0.19	0.19	3.07	0.31	-5.41	0.74	0.14	0.2	5.68	0.7	-0.3	0.05	0.72	0.09	42.2	2.42
38	0.75	-0.69	0.57	2.5	0.23	-5.37	1.86	0.32	0.23	5.56	1.7	-0.35	0.25	0.33	0.08	38.22	1.04
	0.5	-0.97	0.93	3	0.43	-6.9	2.31	0.22	0.28	7.07	2.18	-0.35	0.25	0.33	0.08	42.19	1.64
	0.25	-1.31	1.31	3.48	0.78	-8.5	2.76	0.46	0.4	8.63	2.68	-0.35	0.25	0.33	0.08	46.29	2.11
	Shoulder	-0.47	1.23	7.18	1.83	-7.37	2.83	1.85	1.01	10.19	3.21	-0.73	0.37	0.43	0.04	49.2	2.07
	Elbow	-0.75	0.29	2.22	0.07	-4.17	1.46	0.73	0.36	4.37	1.29	-0.37	0.27	0.35	0.07	34.39	0.45
39	0.75	-0.39	0.46	3.06	0.65	-1.95	0.41	0.11	0.16	3.48	0.89	-0.52	0.2	0.45	0.28	41.62	14.63
	0.5	-0.33	0.62	3.12	0.7	-2.25	0.43	0.2	0.35	3.79	0.79	-0.52	0.2	0.45	0.27	46.23	15.09
	0.25	-0.62	1.12	3.27	0.41	-2.53	0.43	0.33	0.59	4.03	0.64	-0.52	0.2	0.44	0.27	50.91	15.66
	Shoulder	-0.72	1.69	4.12	0.31	-1.33	0.53	0.77	0.5	4.23	0.38	-0.55	0.11	0.56	0.14	54.66	15.45
	Elbow	-0.67	0.37	3.24	0.37	-1.66	0.38	0.28	0.25	3.45	0.53	-0.5	0.2	0.46	0.29	36.99	14.12
40	0.75	-0.22	0.12	4.4	0.55	-5.28	1.17	0.42	0.12	6.29	0.87	-0.68	0.05	1.77	0.14	64.44	2.03
	0.5	-0.43	0.22	4.77	0.58	-6.46	1.74	0.42	0.49	7.6	1.8	-0.68	0.05	1.76	0.13	70.2	2.18
	0.25	-0.62	0.15	5.9	0.55	-7.73	2.32	1.2	0.54	9.52	2.28	-0.68	0.05	1.75	0.13	76.55	2.5
	Shoulder	-0.59	0.88	10.81	2.11	-4.76	0.9	3.97	1	11.49	2.7	-0.75	0.13	2.72	0.42	76.97	2.59
	Elbow	-0.66	0.07	3.71	0.56	-4.22	0.58	0.81	0.11	5.19	0.47	-0.68	0.06	1.75	0.15	59.12	1.89

## Sheet: AADL2 - Underhand Toss
Underhand Toss (Free Elbow) Moments andAxial Force
		AP Bending (Nm)				ML Bending (Nm)				Resultant Moment (Nm)		Torsion (Nm)				Axial Loading (N)
Subject	Segment/Humeral Length	Min (Ext)	SD	Max (Flex)	SD	Min (Abd)	SD	Max (Add)	SD	Max	SD	Min (ER)	SD	Max (IR)	SD	Max	SD
1	0.75	-5.59	1.25	9.64	1.12	-8.1	0.79	3.6	0.63	11.97	1.24	-1.88	0.45	1.37	0.31	92.38	7.29
	0.5	-7.67	1.61	11.52	1.67	-8.65	0.94	4.9	0.56	13.92	1.83	-1.88	0.45	1.36	0.31	103.25	7.79
	0.25	-9.77	2.06	13.51	2.18	-9.35	1.26	7.05	1.07	16.03	2.42	-1.87	0.45	1.36	0.31	113	8.19
	Shoulder	-12.94	2.19	17.22	2.78	-3.73	0.6	5.15	0.45	17.23	2.79	-6.26	3.03	6.03	1.23	111.64	3.13
	Elbow	-3.51	1.04	8.19	0.56	-7.8	0.75	2.29	0.67	10.8	0.68	-1.73	0.43	1.4	0.31	80.18	6.81
2	0.75	-3.25	0.24	10.73	0.38	-11.52	0.42	4.33	1.2	15.47	0.45	-1.9	0.55	1.82	0.76	108.42	6.62
	0.5	-5.23	0.62	12.15	0.66	-14.19	0.41	6.06	1.48	18.28	0.51	-1.9	0.55	1.83	0.76	123.32	7.44
	0.25	-8	0.82	13.67	1.01	-17.08	0.4	7.96	1.27	21.34	0.62	-1.9	0.55	1.85	0.77	136.45	7.93
	Shoulder	-12.84	0.45	21.94	0.61	-9.63	1.06	4.1	0.22	23.83	0.7	-4.64	1.33	5.58	0.38	138.93	5.14
	Elbow	-2.06	0.42	10.02	0.21	-9.83	0.32	2.68	0.82	13.99	0.34	-1.81	0.53	1.83	0.74	91.95	5.3
3	0.75	-7.57	0.46	7.14	0.05	-2.98	0.63	5.9	1.06	9.59	0.97	-2.26	0.39	0.86	0.11	69.5	5.29
	0.5	-9.15	0.65	9.39	0.08	-3.64	0.8	6.93	1.31	11.46	1.24	-2.26	0.39	0.85	0.11	74.33	5.8
	0.25	-10.63	0.86	11.9	0.1	-4.4	0.81	7.94	1.61	13.36	1.37	-2.26	0.39	0.85	0.1	78.68	6.12
	Shoulder	-14.71	1.97	14.15	0.4	-0.75	0.2	4.66	0.92	15.29	1.27	-3.42	0.43	3.61	0.22	77.91	3.38
	Elbow	-5.55	0.28	4.93	0.07	-2.29	0.44	4.53	0.79	7.16	0.72	-2.09	0.37	0.85	0.12	64.27	4.83
4	0.75	-7.29	1.23	14.26	0.74	-3.34	0.36	1.19	0.22	14.31	0.78	-1.86	0.6	1.43	0.22	127.23	1.55
	0.5	-9.77	1.7	16.29	0.9	-4.77	0.46	1.75	0.08	16.31	0.9	-1.84	0.56	1.4	0.21	141.72	2.45
	0.25	-12.1	2.4	18.81	0.86	-6.49	0.6	2.69	0.61	18.86	0.83	-1.81	0.52	1.37	0.21	154.08	3.33
	Shoulder	-14.04	2.82	20.33	1.13	-4.67	1.19	6.04	0.5	21.14	1.14	-7.05	1.22	6.32	0.42	148.58	3.86
	Elbow	-4.71	0.92	12.18	0.62	-2.24	0.18	0.82	0.17	12.3	0.68	-1.78	0.62	1.43	0.21	110.69	0.86
5	0.75	-3.73	0.82	9.55	0.56	-4.07	1.74	1	0.21	9.95	0.55	-2.18	1.78	0.57	0.29	63.9	6.11
	0.5	-4.74	1.04	12.1	0.53	-4.84	1.33	1.27	0.19	12.6	0.44	-2.18	1.78	0.58	0.3	72.02	6.78
	0.25	-5.63	1.33	15.03	0.53	-5.82	0.8	1.6	0.23	15.55	0.41	-2.18	1.78	0.68	0.23	79.3	7.31
	Shoulder	-6.02	1.48	17.94	0.57	-4.85	0.37	2.29	0.44	18.36	0.49	-3.79	1.07	3.52	0.34	84.77	5.85
	Elbow	-2.55	0.7	8.67	0.51	-3.56	1.6	0.82	0.3	9.04	0.65	-1.97	1.56	0.59	0.29	54.95	5.34
6	0.75	-3.01	0.29	2.93	0.32	-3.83	0.82	3.13	0.65	4.65	0.86	-1.22	0.15	1.07	0.11	56.43	3.67
	0.5	-3.73	0.39	4.1	0.44	-4.4	1.11	4.42	1.05	5.9	1.02	-1.22	0.16	1.07	0.1	62.97	4.13
	0.25	-4.38	0.48	5.35	0.54	-4.92	1.44	5.78	1.44	7.23	1.19	-1.22	0.16	1.07	0.1	68.51	4.4
	Shoulder	-7.96	1.7	7.94	1.54	-0.61	0.3	2.21	0.37	8.44	1.17	-2.9	0.39	2.44	0.43	62.62	2.98
	Elbow	-2.26	0.2	1.91	0.23	-3.26	0.61	1.99	0.36	3.63	0.65	-1.21	0.15	1.06	0.11	48.87	3.04
7	0.75	-4.12	0.86	4.35	0.25	-6.09	0.33	6.31	0.63	7.63	0.86	-1.22	0.16	0.92	0.47	74.08	2.92
	0.5	-5.56	1.09	5.33	0.29	-7.49	0.59	8.45	0.55	10.11	1.05	-1.22	0.16	0.92	0.47	82.61	3.29
	0.25	-7.07	1.3	6.54	0.34	-8.88	0.92	10.59	0.45	12.74	1.09	-1.22	0.16	0.92	0.47	89.81	3.64
	Shoulder	-13.49	1.3	10.81	0.96	-3.77	0.57	5.87	0.2	14.46	0.94	-5.13	0.87	4.09	1.16	86.14	2.23
	Elbow	-2.71	0.63	3.67	0.22	-4.72	0.21	4.11	0.62	5.69	0.49	-1.18	0.15	0.88	0.45	64.26	2.75
8	0.75	-4.05	0.63	8.83	0.97	-3.19	0.98	3.86	1.15	9.31	1.25	-1.45	0.37	1.35	0.09	71.11	2.48
	0.5	-6	1.05	11.1	1.18	-3.65	0.74	5.86	1.19	11.53	1.42	-1.45	0.37	1.35	0.09	80.19	3.02
	0.25	-8.09	1.64	13.52	1.5	-4.62	0.82	7.97	1.18	13.9	1.69	-1.45	0.37	1.34	0.09	87.93	3.45
	Shoulder	-12.51	2.41	15.93	2.1	-1.92	0.57	5.68	0.84	15.97	2.09	-1.68	0.13	4.46	0.65	80.09	3.62
	Elbow	-2.28	0.34	6.87	0.92	-3.02	0.82	2.13	0.83	7.39	1.21	-1.4	0.35	1.32	0.09	60.63	2.03
9	0.75	-6.41	0.79	4.89	0.56	-3.29	0.49	5.18	1.73	8.09	1.79	-1.98	0.18	1.14	0.1	82.68	8.22
	0.5	-8.27	0.95	6.74	0.77	-3.45	0.68	7.65	2.15	11.14	2.23	-1.97	0.18	1.14	0.1	93.95	9.2
	0.25	-10.19	1.03	8.77	0.96	-3.99	1.04	10.54	2.65	14.52	2.69	-1.96	0.18	1.14	0.1	103.1	9.85
	Shoulder	-16.97	2.78	10.19	0.99	-2.64	0.76	6.22	1.71	18.05	3.1	-2.2	0.67	5.19	0.74	83.85	5.6
	Elbow	-4.63	0.57	3.39	0.41	-3.44	0.21	3.25	1.19	5.5	1.22	-1.92	0.19	1.17	0.09	69.31	6.92
10	0.75	-5.54	0.6	5.86	0.21	-7.25	0.34	6.5	1.34	9.34	0.24	-2	0.51	1.16	0.25	77.04	2.37
	0.5	-7.13	0.72	7.4	0.2	-7.97	0.7	9.06	1.63	11.74	0.73	-2	0.51	1.16	0.25	86.93	2.94
	0.25	-8.7	0.84	9.11	0.38	-8.85	1.04	11.58	1.9	14.41	1.21	-1.99	0.52	1.15	0.25	94.99	3.3
	Shoulder	-14.82	1.54	13.66	0.35	-3.56	1.1	8.03	0.66	16.84	1.63	-4.36	0.61	5.35	0.82	84.83	3
	Elbow	-3.96	0.5	4.87	0.41	-7.11	0.08	4.09	1	8.58	0.33	-1.97	0.53	1.22	0.27	65.26	1.7
11	0.75	-5.64	1.55	6.84	0.15	-6.01	0.5	5.67	0.45	8.75	0.49	-0.91	0.14	0.64	0.18	64.29	12.18
	0.5	-6.99	1.82	8.99	0.19	-7.49	0.68	6.94	0.29	11.08	0.61	-0.91	0.14	0.64	0.17	72.29	13.15
	0.25	-8.53	2.11	11.3	0.27	-9	0.88	8.54	1.18	13.63	0.77	-0.91	0.13	0.64	0.17	78.68	13.75
	Shoulder	-13.29	2.37	15.66	0.83	-2.79	0.45	3.06	0.82	15.69	0.85	-4.11	1.01	4.45	0.38	77.41	6.13
	Elbow	-4.37	1.3	5.05	0.14	-4.73	0.36	4.26	0.73	6.69	0.37	-0.87	0.13	0.63	0.19	54.68	10.81
12	0.75	-3.63	0.43	7.27	0.88	-10.07	1.32	5.8	1.24	12.41	1.4	-1.05	0.23	1.92	0.17	82.75	6.06
	0.5	-4.98	0.57	9.81	1.12	-11.99	1.7	8.4	1.75	15.43	1.78	-1.04	0.23	1.91	0.17	94.3	6.81
	0.25	-6.31	0.74	12.6	1.37	-14.15	2.1	11.17	2.34	18.8	2.2	-1.04	0.23	1.91	0.16	103.83	7.42
	Shoulder	-15.26	2.8	21.51	2.85	-2.6	0.84	4.35	0.75	21.6	2.82	-2.82	0.28	6.34	0.83	103.76	6.1
	Elbow	-2.39	0.32	5.26	0.7	-8.61	0.91	3.47	0.89	10.09	1.04	-1.02	0.24	1.94	0.17	69.35	5.24
13	0.75	-0.71	0.24	1.88	0.3	-8.2	0.75	5.76	1.18	8.33	0.72	-0.64	0.03	1.25	0.06	46.6	5.88
	0.5	-1.33	0.36	2.61	0.33	-9.99	0.91	8.67	1.72	10.23	0.87	-0.65	0.03	1.25	0.06	52.01	6.71
	0.25	-1.99	0.5	3.52	0.43	-11.94	1.11	11.8	2.4	12.64	1.64	-0.65	0.03	1.25	0.06	56.29	7.3
	Shoulder	-15.11	2.91	14.42	1.31	-1.37	0.73	2.37	0.43	15.4	2.65	-1.25	0.18	2.57	0.3	60.83	6.3
	Elbow	-0.3	0.02	1.39	0.32	-6.89	0.68	3.34	0.71	6.97	0.68	-0.64	0.02	1.28	0.06	40.1	4.75
14	0.75	-1.37	0.43	3.87	0.54	-2.65	0.12	0.82	0.19	4.66	0.46	-0.86	0.09	0.39	0.07	44.81	1.81
	0.5	-2.49	0.51	4.43	0.79	-2.98	0.25	1.55	0.3	5.26	0.76	-0.86	0.09	0.39	0.07	50.86	1.98
	0.25	-3.63	0.61	5.09	1.04	-3.46	0.3	2.37	0.26	6	1.04	-0.87	0.09	0.39	0.07	57.27	2.02
	Shoulder	-4.94	0.27	6.47	1.08	-2.68	0.23	2.01	0.18	6.76	1.12	-2.07	0.81	1.95	0.32	59.36	2.17
	Elbow	-0.38	0.32	3.64	0.36	-2.46	0.07	0.21	0.06	4.35	0.37	-0.83	0.09	0.4	0.06	38.18	1.29
15	0.75	-6.11	1.01	6.71	0.37	-1.24	0.31	0.87	0.4	6.81	0.48	-1.12	0.06	0.52	0.24	72.82	1.94
	0.5	-8.46	1.08	6.61	0.47	-1.8	0.47	1.21	0.6	8.51	1.16	-1.12	0.06	0.52	0.25	81.92	2.37
	0.25	-10.91	1.14	6.49	0.55	-2.49	0.58	1.76	0.61	10.97	1.23	-1.12	0.06	0.52	0.26	89.82	2.85
	Shoulder	-11.9	0.99	7.03	1.19	-3.97	0.69	5.7	1.39	13.19	1.5	-3.09	0.51	1.19	0.12	84.38	2.78
	Elbow	-3.85	0.88	6.59	0.27	-0.88	0.07	0.6	0.2	6.6	0.27	-1.05	0.06	0.52	0.24	62.48	1.59
16	0.75	-9.52	2.27	6.75	3.88	-4.54	5.83	6.71	1.08	13.18	0.29	-3.42	1.03	1.77	0.9	123.56	4.75
	0.5	-11.95	2.71	9.02	5.5	-3.4	7.02	8.7	1.3	16.76	0.06	-3.4	1.02	1.75	0.89	135.28	5.46
	0.25	-13.87	3.41	11.41	7.21	-3.08	8.67	9.13	4.54	20.1	0.41	-3.38	1.01	1.74	0.89	144.36	6.13
	Shoulder	-19.21	3.46	10.14	16.94	-0.13	4.3	5.9	2.02	22.81	1.05	-5.41	2.15	2.54	3.86	128.67	13.71
	Elbow	-7.42	0.85	4.8	2.46	-4.97	4.99	4.48	1.12	9.86	0.28	-3.39	1.03	1.8	0.9	109.55	4.34
17	0.75	-2.45	0.76	2.28	0.02	-5.23	0.12	7.23	1.02	7.55	0.77	-1.4	0.16	1.03	0.18	46.9	1.97
	0.5	-2.76	0.84	3.18	0.1	-6.64	0.01	8.98	1.36	9.36	1.12	-1.4	0.17	1.03	0.18	52.04	2.64
	0.25	-3.23	0.66	4.1	0.18	-8.12	0.11	10.69	1.73	11.13	1.52	-1.4	0.17	1.03	0.18	56.45	2.98
	Shoulder	-11.76	1.69	10.05	0.3	-3.87	0.19	5.28	1	12.88	1.94	-1.84	0.26	2.05	0.04	58.66	1.84
	Elbow	-2.08	0.65	1.45	0.05	-3.83	0.23	5.42	0.7	5.67	0.48	-1.31	0.18	0.98	0.18	41	1
18	0.75	-3.79	0.91	5.08	0.61	-4.3	0.34	2.7	0.59	6.56	0.7	-0.84	0.19	0.88	0.04	67.15	3.53
	0.5	-5.03	1.27	6.17	0.58	-4.39	0.4	3.82	0.48	7.23	0.68	-0.83	0.2	0.87	0.04	75.29	3.74
	0.25	-6.23	1.7	7.39	0.78	-4.93	0.35	4.91	0.63	8.48	1.28	-0.82	0.2	0.87	0.04	82.51	3.91
	Shoulder	-8.83	2.19	8.77	1.06	-1.8	0.46	4.33	1.15	9.68	1.72	-1.28	0.76	1.89	0.35	86.07	3.07
	Elbow	-2.55	0.65	4.47	0.76	-4.31	0.3	1.64	0.6	6.19	0.65	-0.84	0.19	0.91	0.04	58.06	3.32
19	0.75	-9.39	1.84	3.67	0.62	-3.4	0.21	3.68	0.66	10.06	1.95	-2.2	0.59	0.71	0.02	57.48	7.73
	0.5	-12.15	2.49	4.55	0.96	-3.81	0.41	4.99	0.76	13.1	2.57	-2.19	0.58	0.7	0.03	64.45	8.72
	0.25	-15.07	3.14	5.47	1.43	-4.22	0.7	6.41	0.96	16.31	3.21	-2.19	0.57	0.7	0.03	70.28	9.52
	Shoulder	-19.24	3.73	7.22	2.68	-2.03	0.74	2	0.53	19.3	3.76	-4.01	1.13	1.26	0.16	70.72	6.77
	Elbow	-6.83	1.21	3	0.39	-3.08	0.19	2.54	0.58	7.27	1.31	-2.12	0.56	0.73	0.02	49.41	6.57
20	0.75	-10.07	0.82	4.51	0.18	-4.21	0.16	6.13	0.24	11.78	0.78	-0.58	0.28	0.74	0.11	49.76	3.83
	0.5	-12.69	1.09	5.63	0.2	-4.73	0.01	7.96	0.51	14.97	1.04	-0.57	0.29	0.73	0.11	53.92	4.12
	0.25	-15.33	1.4	6.85	0.19	-5.3	0.21	9.89	0.86	18.25	1.36	-0.57	0.29	0.73	0.11	57.69	4.43
	Shoulder	-20.98	1.76	9.79	0.41	-2.49	0.44	4.7	0.21	21.48	1.71	-1.88	0.38	1.65	0.48	63.28	1.78
	Elbow	-7.44	0.57	3.47	0.13	-3.68	0.25	4.39	0.08	8.64	0.53	-0.56	0.27	0.72	0.11	45.1	3.55
21	0.75	-8.01	1.05	9.77	0.28	-8.59	0.16	7.29	1.22	12.96	0.33	-1.43	0.48	1.19	0.35	64.46	4.91
	0.5	-11.7	0.99	12.47	0.26	-11.02	0.26	9.57	1.18	16.52	0.41	-1.44	0.48	1.2	0.35	74.92	6.36
	0.25	-15.69	0.87	15.39	0.31	-13.6	0.42	11.86	1.16	20.49	0.5	-1.44	0.48	1.2	0.35	83.11	7.64
	Shoulder	-23.94	0.71	24.1	0.57	-3.74	0.26	4.23	0.47	24.46	0.68	-5.25	0.25	3.09	1.23	86.78	2.76
	Elbow	-4.93	1.01	7.76	0.32	-6.65	0.08	5.02	1.12	10.18	0.27	-1.45	0.46	1.21	0.34	52.16	3.24
22	0.75	-6.13	0.03	8.16	0.63	-3.86	0.7	4.81	0.82	8.49	0.66	-0.92	0.32	0.87	0.16	88.18	7.31
	0.5	-8.49	0.52	9.79	0.91	-4.78	0.8	6.67	0.99	10.41	0.7	-0.92	0.32	0.87	0.15	97.82	7.85
	0.25	-10.96	1.23	11.52	1.18	-5.78	0.93	8.74	1.29	13.4	1.58	-0.92	0.32	0.87	0.15	105.71	8.33
	Shoulder	-16.18	2.84	13.4	1.17	-2.58	0.71	3.49	0.84	16.45	2.83	-3.22	0.71	3.7	0.15	101.5	7.78
	Elbow	-3.73	0.27	6.51	0.42	-2.91	0.58	3.01	0.58	6.78	0.45	-0.83	0.29	0.85	0.11	76.73	6.7
23	0.75	-2.82	0.6	2.48	0.32	-2.37	0.05	1.51	0.29	3.3	0.21	-1.25	0.31	0.89	0.15	46.78	2.13
	0.5	-3.62	0.68	3.45	0.36	-2.87	0.16	2.39	0.36	4.28	0.29	-1.26	0.31	0.89	0.15	51.62	2.23
	0.25	-4.43	0.69	4.41	0.39	-3.36	0.27	3.46	0.58	5.31	0.39	-1.27	0.31	0.88	0.15	55.65	2.32
	Shoulder	-5.71	0.68	6.03	0.39	-1.72	0.5	1.96	0.53	6.14	0.45	-2.96	1.74	1.61	0.26	56.13	0.91
	Elbow	-1.97	0.38	1.54	0.23	-1.79	0.07	0.86	0.38	2.3	0.13	-1.14	0.28	0.84	0.14	41.12	2.02
24	0.75	-4.59	1.73	6.91	0.24	-2.16	0.16	1.19	0.1	7.11	0.4	-1.29	0.08	1.48	0.03	64.52	3.72
	0.5	-5.98	1.82	7.59	0.38	-2.2	0.11	1.8	0.19	7.87	0.57	-1.29	0.08	1.47	0.03	70.4	4.28
	0.25	-7.34	1.9	8.1	0.52	-2.36	0.07	2.45	0.32	8.81	0.97	-1.29	0.07	1.45	0.03	75.98	4.82
	Shoulder	-8.41	1.63	8.68	0.64	-1.95	0.41	2.97	0.93	9.68	1.17	-3.09	0.48	3.02	0.33	67.28	5.95
	Elbow	-3.15	1.56	5.94	0.11	-2.21	0.19	0.67	0.06	6.26	0.23	-1.23	0.08	1.44	0.03	58.35	3.11
25	0.75	-8.09	1.82	8.55	1.21	-4.4	0.52	2.15	0.33	9.63	0.96	-1.31	0.25	1.17	0.21	72.39	5.33
	0.5	-10.2	2.21	10.62	1.59	-5.15	0.71	3.06	0.68	11.84	1.32	-1.32	0.25	1.17	0.21	81.75	5.94
	0.25	-12.3	2.55	12.78	2.02	-5.93	0.88	4.04	1	14.09	1.69	-1.32	0.25	1.17	0.21	89.55	6.33
	Shoulder	-13.64	2.23	15.11	1.99	-5.44	1	5.16	0.62	15.93	1.76	-4.36	1.65	2.59	0.5	83.38	8.01
	Elbow	-5.8	1.33	6.37	0.97	-3.49	0.32	1.35	0.18	7.25	0.72	-1.22	0.23	1.1	0.2	61.45	4.55
26	0.75	-0.8	0.12	3.08	0.26	-5.13	0.82	1.55	0.97	5.89	0.86	-0.29	0.08	0.66	0.11	41.97	3.12
	0.5	-1.12	0.23	3.97	0.35	-6.14	0.99	2.28	1.42	7.18	1.02	-0.29	0.08	0.66	0.11	47	3.78
	0.25	-1.42	0.35	4.92	0.47	-7.27	1.21	3.02	1.82	8.6	1.22	-0.29	0.08	0.66	0.11	51.3	4.36
	Shoulder	-3.79	2.27	10.01	1.43	-1.46	0.27	1.08	0.49	10.05	1.47	-0.95	0.23	1.48	0.15	53.1	4.8
	Elbow	-0.49	0.04	2.3	0.23	-4.23	0.72	0.9	0.54	4.76	0.78	-0.27	0.08	0.65	0.11	36.4	2.54
27	0.75	-3.88	0.57	7.55	0.9	-4.45	0.55	2.73	0.66	8.62	1.02	-1.29	0.3	1.11	0.34	65.45	2.39
	0.5	-5.73	0.71	8.82	1.17	-4.36	0.52	3.88	1.05	9.65	1.3	-1.29	0.3	1.11	0.34	71.96	2.71
	0.25	-7.63	0.84	10.38	1.34	-4.46	0.42	5.27	1.5	11.07	1.31	-1.29	0.31	1.11	0.34	78.15	2.91
	Shoulder	-9.77	0.89	12.27	1.26	-2.29	1.23	4.33	1.02	12.35	1.33	-3.41	0.7	2.58	0.45	78.43	2.92
	Elbow	-2.21	0.44	6.56	0.75	-4.73	0.37	1.7	0.42	7.97	0.77	-1.21	0.27	1.11	0.3	58.6	1.96
28	0.75	-1.8	0.96	8.22	0.6	-6.73	0.59	2.98	0.55	10.53	0.79	-0.54	0.2	1.95	0.27	84.65	3.72
	0.5	-2.75	1.01	10.01	0.94	-6.97	0.65	4.61	0.36	12	1.19	-0.54	0.2	1.95	0.27	94.16	4.21
	0.25	-3.87	1.04	11.88	1.31	-7.35	0.7	6.32	0.47	13.72	1.49	-0.53	0.2	1.95	0.27	102.28	4.55
	Shoulder	-8.35	0.62	14.36	1.67	-2.71	0.71	4.7	1.52	14.64	1.79	-2.19	0.95	5.29	0.38	96.09	2.93
	Elbow	-0.92	0.85	6.72	0.29	-6.88	0.28	1.55	0.56	9.54	0.29	-0.53	0.2	1.94	0.25	73.79	3.19
29	0.75	-2.43	0.4	5.65	0.22	-4.83	0.79	2.04	0.79	7.38	0.62	-0.75	0.4	0.75	0.14	58.6	5.94
	0.5	-3.23	0.44	6.99	0.27	-5.7	0.88	2.85	0.98	8.9	0.69	-0.76	0.41	0.75	0.14	66.02	5.57
	0.25	-3.97	0.49	8.39	0.36	-6.6	1	3.68	1.12	10.47	0.77	-0.76	0.42	0.75	0.14	72.12	5
	Shoulder	-5.81	1.48	11.84	0.8	-1.43	0.5	1.48	0.37	11.88	0.85	-2.16	0.75	2.23	0.24	68.93	6.35
	Elbow	-1.63	0.36	4.65	0.25	-4.29	0.72	1.27	0.56	6.3	0.63	-0.75	0.4	0.78	0.14	49.91	6.12
30	0.75	-1.69	0.22	4.96	0.73	-5.89	0.44	2.19	0.16	7.44	0.59	-1.61	0.26	1.82	0.09	79.65	2.47
	0.5	-2.19	0.74	7.07	0.77	-6.85	0.58	2.93	0.18	9.33	0.38	-1.61	0.25	1.82	0.09	89.15	3.95
	0.25	-2.83	1.12	9.32	1.02	-8.01	0.51	3.78	0.3	11.52	0.15	-1.61	0.25	1.82	0.09	97.75	5.18
	Shoulder	-5.04	0.49	13.58	0.1	-3.76	0.65	1.92	0.38	13.75	0.14	-1.74	0.12	3.14	1.03	98.76	4.22
	Elbow	-1.27	0.23	3.17	0.78	-5.44	0.1	1.57	0.23	6.13	0.49	-1.45	0.25	1.85	0.1	69.77	1.52
31	0.75	-0.96	0.21	3.61	0.42	-6.61	0.86	1.46	0.23	7.43	0.88	-0.93	0.3	0.36	0.16	59.69	4.8
	0.5	-1.69	0.23	4.1	0.49	-7.94	1.08	2.38	0.67	8.74	1.07	-0.93	0.3	0.36	0.15	67.88	4.87
	0.25	-2.52	0.31	4.64	0.67	-9.43	1.36	3.45	1.04	10.24	1.3	-0.94	0.31	0.36	0.15	74.45	4.86
	Shoulder	-4.55	1.33	11.53	1.37	-3.24	0.55	2	0.37	11.86	1.56	-2.61	0.48	1.47	0.25	70.07	5.86
	Elbow	-0.47	0.33	3.21	0.39	-5.3	0.66	0.85	0.12	6.15	0.71	-0.86	0.29	0.34	0.14	49.93	4.65
32	0.75	-2.21	0.9	8.03	0.93	-6.26	0.8	1.54	0.57	9.79	0.76	-1.25	0.66	1.88	0.27	61.28	0.26
	0.5	-3.48	1.56	10.52	1.41	-7.43	1.17	2.37	0.57	12.26	1.2	-1.24	0.65	1.88	0.27	70.96	0.49
	0.25	-4.74	2.38	13.33	1.94	-8.7	1.53	3.2	0.42	15.1	1.72	-1.23	0.65	1.88	0.27	79.42	1.1
	Shoulder	-4.38	0.65	17.56	2.02	-2.04	0.53	2.51	0.87	17.61	2.07	-4.77	3.67	6.34	1.05	87.23	6.12
	Elbow	-1.24	0.32	6.11	0.59	-5.37	0.43	1.05	0.32	7.93	0.48	-1.18	0.59	1.89	0.28	50.81	0.87
33	0.75	-2.4	1.06	7.46	0.91	-8.26	0.92	2.69	0.98	11.01	1.27	-1.32	0.26	1.74	0.19	88.78	4.76
	0.5	-3.19	1.25	9.65	1.15	-10.12	1.15	3.73	1.04	13.63	1.6	-1.32	0.25	1.74	0.19	97.98	4.64
	0.25	-3.92	1.56	12.03	1.35	-12.11	1.37	4.66	1	16.37	1.96	-1.32	0.25	1.73	0.19	106.03	4.58
	Shoulder	-6.12	1.67	18.14	2.23	-5.66	0.97	2.2	0.16	18.75	2.29	-2.28	0.68	5.5	0.9	103.47	2.89
	Elbow	-1.54	0.88	5.76	0.72	-7.03	0.76	1.53	0.81	9.06	1.03	-1.28	0.28	1.83	0.2	78.41	4.93
34	0.75	-1.36	0.17	1.19	0.18	-2.62	0.21	0.7	0.17	2.75	0.24	-0.35	0.01	0.34	0.05	51.27	4.04
	0.5	-1.71	0.19	1.68	0.22	-3.27	0.33	1.07	0.26	3.5	0.38	-0.35	0	0.34	0.05	58.69	4.59
	0.25	-2.08	0.13	2.11	0.24	-3.99	0.49	1.44	0.29	4.29	0.55	-0.35	0	0.34	0.05	64.98	5.08
	Shoulder	-2.27	0.4	4.19	0.42	-3.3	0.31	1.06	0.13	5.1	0.74	-2.66	0.29	1.26	0.08	63.01	4.46
	Elbow	-1	0.11	0.74	0.07	-2.04	0.13	0.37	0.09	2.09	0.08	-0.33	0.01	0.33	0.06	42.76	3.41
35	0.75	-5.38	0.26	6.84	0.17	-4.28	0.53	3.12	0.34	8.05	0.15	-2.04	0.04	2.43	0.08	69.65	2.31
	0.5	-7.23	0.29	8.91	0.23	-4.5	0.69	4.4	0.57	9.89	0.13	-2.04	0.04	2.41	0.08	78.3	3.15
	0.25	-9.08	0.32	11.12	0.28	-4.73	0.9	5.74	0.76	11.92	0.13	-2.04	0.05	2.4	0.08	85.64	3.88
	Shoulder	-12.82	0.57	13.24	0.49	-0.59	0.48	5.88	0.88	13.85	0.21	-2.21	0.92	4.47	0.39	82.49	1.33
	Elbow	-3.57	0.25	5.04	0.12	-4.25	0.39	1.93	0.18	6.59	0.18	-2	0.03	2.41	0.08	59.7	1.39
36	0.75	-8.63	1.47	13.69	0.38	-10.23	1.32	12.04	1.4	16.44	0.87	-1.94	0.54	5.26	0.84	121.88	27.17
	0.5	-11.07	2.01	17.9	0.57	-12.1	2.07	17.29	1.95	21.32	1.91	-1.94	0.54	5.25	0.83	137.6	29.72
	0.25	-13.83	2.8	22.33	0.81	-13.97	2.89	23.16	2.65	26.78	3.45	-1.93	0.55	5.25	0.83	151.05	32.23
	Shoulder	-31.42	4.53	28.79	1.76	-3.75	2.56	11.61	2.55	32.78	5.05	-4.73	1.58	12.51	2.56	136.9	22.32
	Elbow	-6.46	1.27	9.82	0.12	-8.53	0.76	7.46	1	12.45	0.29	-1.9	0.53	5.26	0.78	104.1	24.47
37	0.75	-2.8	0.86	8.2	0.12	-5.36	1.02	3.96	0.8	9.63	0.79	-1.29	0.26	1.96	0.2	76.27	3.76
	0.5	-3.75	1.43	10.8	0.26	-6.14	1.27	5.84	1.02	12.24	0.97	-1.29	0.26	1.95	0.19	86.31	4.24
	0.25	-4.7	1.99	13.8	0.43	-6.95	1.59	7.74	1.26	15.21	1.22	-1.29	0.26	1.95	0.19	95.09	4.68
	Shoulder	-8.79	2.19	18.08	1.58	-2.15	0.62	4.68	0.58	18.16	1.54	-2.71	0.79	4.78	1.33	99.73	2.33
	Elbow	-1.93	0.65	6.16	0.16	-4.86	0.87	2.21	0.59	7.77	0.66	-1.29	0.25	2.01	0.21	65.09	3.21
38	0.75	-6.89	0.76	5.03	0.38	-5.26	0.4	7.3	0.37	10.01	0.78	-1.4	0.18	1.01	0.14	54.07	1.68
	0.5	-9.02	1.19	6.25	0.6	-6.12	0.6	9.06	0.52	12.77	1.15	-1.4	0.19	1	0.14	60.59	1.44
	0.25	-11.39	1.63	7.55	0.82	-7.1	0.71	10.93	0.69	15.75	1.57	-1.41	0.19	1	0.14	66.46	1.1
	Shoulder	-18.41	2.09	11.41	1.39	-2.68	0.06	4.47	0.34	18.88	1.97	-2.1	0.2	2.27	0.23	62.87	1.12
	Elbow	-4.89	0.44	4.07	0.19	-4.7	0.21	5.44	0.39	7.29	0.58	-1.36	0.18	1.04	0.15	46.84	1.89
39	0.75	-3.94	0.57	4.27	1.11	-2.31	0.56	1.48	0.63	4.87	0.93	-1.13	0.53	0.71	0.26	55.11	6.35
	0.5	-5.11	0.8	5.4	1.28	-2.82	0.47	1.83	0.65	6.14	0.96	-1.13	0.53	0.71	0.26	59.82	7.53
	0.25	-6.3	1.06	6.68	1.55	-3.54	0.19	2.15	0.83	7.61	0.89	-1.13	0.53	0.71	0.26	64.03	8.51
	Shoulder	-7.17	1.58	8.06	2.21	-1.48	0.33	2.19	1.78	8.67	1.28	-2.78	1.26	2.51	0.68	58.03	2.07
	Elbow	-2.78	0.38	3.21	0.89	-2.16	0.63	1.09	0.55	3.68	0.9	-1.09	0.51	0.7	0.26	49.85	5.03
40	0.75	-1.66	0.64	3.48	0.65	-5.2	0.5	2.66	0.18	6.14	0.92	-0.56	0.24	1.14	0.18	64.58	4.03
	0.5	-1.92	0.89	5.1	0.87	-6.1	0.53	3.66	0.47	7.71	1.19	-0.56	0.24	1.14	0.17	73.82	4.22
	0.25	-2.33	1.01	6.97	1.1	-7.05	0.58	4.62	0.79	9.49	1.48	-0.56	0.24	1.14	0.17	82.01	4.38
	Shoulder	-4.02	1.39	11.17	1.91	-3.54	0.09	3.44	0.98	11.3	1.81	-1.84	0.53	3.79	0.49	85.18	5.65
	Elbow	-1.36	0.38	2.27	0.42	-4.41	0.48	1.67	0.1	4.85	0.68	-0.54	0.22	1.13	0.17	54.32	3.83

## Sheet: AADL2L - Underhand Toss
Underhand Toss (135° Elbow) Moments andAxial Force
		AP Bending (Nm)				ML Bending (Nm)				Resultant Moment (Nm)		Torsion (Nm)				Axial Loading (N)
Subject	Segment/Humeral Length	Min (Ext)	SD	Max (Flex)	SD	Min (Abd)	SD	Max (Add)	SD	Max	SD	Min (ER)	SD	Max (IR)	SD	Max	SD
1	0.75	-3.67	2.57	12.74	1.68	-5.37	1.07	2.89	1.83	13.77	2.03	-2.45	0.88	3.32	0.5	98.28	6.77
	0.5	-7.72	3.52	13.66	2.09	-6.62	0.58	5.87	3.49	14.79	2.63	-2.45	0.88	3.32	0.49	112.25	7.39
	0.25	-12.44	4.08	15.22	1.88	-8.41	0.44	9.24	5.22	16.34	2.8	-2.45	0.87	3.32	0.47	123.77	7.74
	Shoulder	-13.4	4.55	16.47	3.37	-6.91	0.41	9.09	4.53	17.79	4.25	-13.72	5.43	7.11	0.43	119.54	2.86
	Elbow	-1.07	0.67	12.44	1.3	-4.78	1.04	0.87	0.44	13.3	1.6	-2.31	0.83	3.19	0.41	81.91	5.83
2	0.75	-4.07	0.36	12.52	1.06	-8.91	1.1	3.27	0.21	15.3	1.02	-1.56	0.33	1.56	0.22	122	5.6
	0.5	-6.88	0.65	13.84	1.26	-10.37	1.61	5.12	0.91	17.17	1.19	-1.56	0.33	1.57	0.23	138.87	6.01
	0.25	-9.8	1.19	15.29	1.44	-11.93	2.19	6.91	1.8	19.14	1.37	-1.56	0.33	1.57	0.24	152.74	6.24
	Shoulder	-13.25	1.92	19.09	0.85	-7.5	2.78	5.96	1.45	20.18	1.39	-4.79	1.19	6.2	0.66	151.24	5.64
	Elbow	-2.31	0.13	12.1	0.83	-7.9	0.75	1.77	0.19	14.32	0.94	-1.54	0.32	1.6	0.22	102.24	5.15
3	0.75	-6.63	0.52	9.21	0.3	-2.86	0.43	4.68	0.29	9.54	0.32	-0.61	0.1	1.08	0.31	75.67	2.92
	0.5	-8.8	0.57	11	0.26	-3.39	0.22	6.5	0.49	11.31	0.32	-0.61	0.1	1.08	0.31	84.92	3.16
	0.25	-11.07	0.64	12.91	0.3	-3.98	0.09	8.46	0.72	13.74	0.22	-0.62	0.1	1.08	0.3	92.57	3.35
	Shoulder	-16.28	0.46	13.66	0.98	-1.29	0.64	6.25	1.22	16.39	0.46	-3.26	0.42	3.44	0.1	89.96	3.18
	Elbow	-4.4	0.36	7.51	0.39	-2.57	0.39	2.91	0.13	7.93	0.38	-0.57	0.1	1.03	0.29	64.91	2.63
4	0.75	-8.32	2.28	20.14	0.84	-2.75	0.74	1.45	0.07	20.16	0.84	-1.48	0.2	1.31	0.37	140.04	0.4
	0.5	-11.61	2.57	23.51	1.01	-3.98	1.04	2.13	0.13	23.57	1.01	-1.48	0.2	1.27	0.36	158.91	0.19
	0.25	-14.87	2.8	27.05	1.19	-5.46	1.35	3.06	0.43	27.18	1.18	-1.48	0.2	1.24	0.34	174.15	0.55
	Shoulder	-17.33	2.9	28.6	1.17	-4.51	0.54	8.09	2.24	29.75	1.3	-5.48	0.3	8.33	0.39	167.75	2.75
	Elbow	-5.13	1.89	16.79	0.72	-1.69	0.5	0.93	0.03	16.8	0.72	-1.37	0.17	1.31	0.37	117.85	0.36
5	0.75	-2.65	0.26	12.31	0.57	-1.06	0.01	2.74	0.39	12.77	0.49	-1.77	0.01	2.83	0.34	90.39	2.21
	0.5	-5.82	0.39	12.52	0.97	-2.19	0.16	5.24	0.73	13.41	0.77	-1.77	0.01	2.82	0.34	102.36	2.82
	0.25	-9.23	0.39	12.72	1.38	-3.82	0.67	8.12	1.09	14.64	0.88	-1.77	0.01	2.8	0.34	112.23	3.91
	Shoulder	-12.38	1.5	13.83	1.82	-3.05	0.29	9.1	1.62	16.05	0.99	-3.15	0.28	3.98	0.31	106.03	2.87
	Elbow	-0.11	0.28	13.64	0.34	-0.36	0.06	1.37	0.12	13.68	0.33	-1.91	0.01	3.06	0.38	74.67	1.95
6	0.75	-2.68	0.1	3.29	0.19	-4.04	0.24	5.21	1.05	5.87	0.86	-1.26	0.67	1.71	0.09	48.02	1.84
	0.5	-3.77	0.09	4	0.3	-3.67	0.72	7.76	1.26	8.5	1.31	-1.26	0.67	1.71	0.09	54.3	2.22
	0.25	-4.87	0.14	4.7	0.43	-3.58	1.61	10.58	1.42	11.46	1.57	-1.27	0.67	1.71	0.08	59.53	2.38
	Shoulder	-14.09	1.72	4.67	1.44	-1.49	1.51	4.52	0.61	14.49	1.69	-2.89	1.39	2.09	0.36	59.17	1.95
	Elbow	-1.73	0.11	2.72	0.09	-4.73	0.17	3.19	0.76	5.43	0.14	-1.3	0.69	1.76	0.09	40.66	1.23
7	0.75	-4.23	0.7	6.43	0.87	-7.47	0.53	4.48	0.81	9.78	1.03	-2.24	0.14	2.41	1.24	81.03	5.02
	0.5	-6.54	0.81	6.48	0.94	-8.86	0.62	6.32	1.39	10.85	1.19	-2.25	0.14	2.42	1.24	91.92	5.87
	0.25	-9.06	0.91	6.59	0.96	-10.18	0.73	8.18	2	12.33	0.82	-2.26	0.14	2.42	1.24	100.78	6.29
	Shoulder	-13.6	1.66	11.44	1.62	-5.36	0.67	4.75	1.49	14.31	2.08	-5.85	0.92	5.06	0.48	101.37	5.57
	Elbow	-2.2	0.52	6.58	0.72	-6.04	0.48	2.68	0.33	8.78	0.89	-2.22	0.14	2.32	1.18	68.21	4.04
8	0.75	-5.41	0.4	9.81	0.25	-3	0.22	3.18	0.55	10.02	0.3	-1.08	0.31	2.01	0.07	76.62	3.87
	0.5	-7.34	0.46	12.49	0.21	-4.18	0.33	4.62	0.36	12.71	0.32	-1.09	0.32	2	0.07	87.31	4.57
	0.25	-9.28	0.57	15.49	0.3	-5.56	0.46	6.11	0.25	15.69	0.42	-1.09	0.34	1.99	0.06	96.49	5.25
	Shoulder	-11.6	0.96	18.42	0.63	-2.43	0.5	6.05	0.67	18.49	0.58	-1.8	0.27	5.45	0.81	89.88	6.03
	Elbow	-3.47	0.36	7.65	0.4	-2.37	0.45	1.88	0.6	7.89	0.4	-1.03	0.28	1.98	0.07	64.37	3.11
9	0.75	-4.52	0.82	6.97	0.25	-3.47	0.49	3.74	0.65	7.68	0.12	-1.03	0.06	1.26	0.24	76.68	4.5
	0.5	-6.51	1.2	8.3	0.24	-3.41	0.77	5.81	0.82	9.3	0.4	-1.04	0.06	1.26	0.24	87.7	5.36
	0.25	-8.72	1.46	9.71	0.23	-3.85	0.54	8.2	1.19	12	1.64	-1.04	0.05	1.26	0.24	96.81	6.33
	Shoulder	-13.51	3.47	10.13	1.05	-2.38	0.81	5.48	0.66	14.59	3.45	-2.89	0.66	5.08	0.02	84.15	3.58
	Elbow	-2.89	0.42	5.96	0.29	-3.7	0.14	2.04	0.51	6.92	0.16	-1	0.06	1.28	0.25	63.75	3.76
10	0.75	-3.37	0.72	6.36	0.13	-6.27	0.33	3.73	0.19	8.88	0.17	-1.09	0.12	0.95	0.35	76.79	6.25
	0.5	-5.26	0.84	6.87	0.06	-6.97	0.34	5.14	0.23	9.69	0.22	-1.1	0.12	0.96	0.35	87.29	6.9
	0.25	-7.27	0.88	7.59	0.02	-7.78	0.28	6.37	0.4	10.7	0.26	-1.1	0.12	0.97	0.35	95.66	7.15
	Shoulder	-9.9	1.36	10.66	0.46	-4.82	1.16	5.26	0.83	11.66	1	-4.63	0.42	3.91	0.58	84.82	7.12
	Elbow	-1.89	0.4	6.53	0.27	-5.97	0.23	2.2	0.12	8.79	0.25	-1.1	0.12	0.96	0.36	64.28	5.17
11	0.75	-4.68	1.36	6.56	3.7	-4.11	1.73	3.42	0.88	7.84	3.59	-1.08	0.54	0.66	0.36	57.26	10.91
	0.5	-6.07	1.37	8.24	4.65	-5.02	1.97	4.63	0.88	10.03	3.92	-1.08	0.53	0.66	0.36	66.03	8.56
	0.25	-7.38	1.24	10.22	5.34	-6.04	2.18	5.8	0.89	12.36	4.31	-1.08	0.52	0.65	0.35	73.02	6.61
	Shoulder	-9.83	1.19	13.26	5.95	-1.78	0.2	3.83	0.59	14.3	4.69	-3.53	0.86	3.37	1.76	68.42	17.79
	Elbow	-3.25	1.1	5.06	2.85	-3.38	1.46	2.19	0.79	6.06	3.06	-1.06	0.53	0.64	0.35	46.76	13.7
12	0.75	-2.79	0.32	7.25	1.12	-8.73	0.76	3.85	0.37	11.31	1.3	-0.81	0.08	1.07	0.19	80.16	6.52
	0.5	-4.03	0.43	9.3	1.48	-10.42	0.91	5.88	0.63	13.88	1.68	-0.82	0.08	1.07	0.2	91.99	7.64
	0.25	-5.31	0.56	11.59	1.88	-12.31	1.11	8.02	1.09	16.77	2.12	-0.82	0.09	1.07	0.21	101.58	8.55
	Shoulder	-11.35	1.85	19.13	2.48	-2.24	0.47	3.24	0.42	19.18	2.45	-3.39	0.31	5.74	0.6	98.88	6.07
	Elbow	-1.77	0.18	5.89	0.89	-7.71	0.7	2.23	0.18	9.69	1.08	-0.81	0.08	1.11	0.2	66.15	5.21
13	0.75	-2.08	0.34	3.03	0.26	-8.63	0.33	6.9	0.69	9.13	0.4	-0.41	0.12	0.73	0.07	49.17	3.06
	0.5	-3.12	0.55	3.89	0.3	-10.51	0.44	9.35	0.63	11.19	0.53	-0.41	0.12	0.73	0.07	55.41	3.13
	0.25	-4.26	0.77	4.86	0.35	-12.51	0.55	12.05	0.61	13.37	0.64	-0.41	0.12	0.73	0.07	60.36	3.14
	Shoulder	-15.48	0.94	15.56	0.77	-0.99	0.25	2.41	0.75	15.78	0.86	-1.2	0.19	2.43	0.01	66.46	1.29
	Elbow	-1.31	0.07	2.43	0.19	-7.18	0.24	4.79	0.71	7.56	0.3	-0.41	0.11	0.73	0.05	41.62	2.94
14	0.75	-2.84	0.22	6.17	0.7	-2.82	0.52	0.79	0.16	6.69	0.85	-0.63	0.14	0.3	0.19	50.69	4.74
	0.5	-4.52	0.3	6.9	1.01	-3.33	0.77	1.22	0.15	7.49	1.32	-0.62	0.14	0.29	0.19	58.92	4.86
	0.25	-6.28	0.38	7.85	1.44	-4	0.92	1.63	0.1	8.5	1.88	-0.62	0.14	0.29	0.19	66.65	4.81
	Shoulder	-7.05	0.1	8.75	2.28	-4.29	1.21	3.37	0.35	9.67	2.07	-2.73	0.19	2.07	0.29	72.96	1.1
	Elbow	-1.31	0.16	5.66	0.5	-2.47	0.22	0.4	0.06	6.12	0.52	-0.61	0.14	0.3	0.19	41.83	4.56
15	0.75	-6.54	0.41	9.19	0.11	-0.79	0.11	1.82	0.72	9.36	0.27	-1.53	0.89	2.26	1.03	77.61	5.33
	0.5	-9.44	0.26	9.09	0.17	-1.3	0.33	2.29	1.31	9.58	0.06	-1.53	0.89	2.27	1.04	86.52	5.36
	0.25	-12.44	0.11	8.87	0.47	-1.86	0.62	3.03	1.71	12.48	0.05	-1.53	0.89	2.27	1.04	93.87	5.85
	Shoulder	-13.59	0.5	9.25	0.22	-3.6	0.35	7.76	0.55	15.56	0.24	-2.55	0.52	1.66	0.16	91.09	8.38
	Elbow	-3.83	0.54	9.01	0.36	-0.36	0.11	1.68	0.27	9.13	0.42	-1.45	0.85	2.22	1	66.96	5.12
16	0.75	-8.37	1.3	10.14	3.84	-8.22	1.41	2.81	2.23	14.76	1.2	-2.04	0.35	1.26	2.14	124.52	11.14
	0.5	-11.41	2.01	13.26	5.48	-8.24	2.01	4.69	2.66	18.05	1.51	-2.02	0.35	1.25	2.11	137.69	11.85
	0.25	-14.34	2.95	16.5	7.05	-8.11	2.68	6.31	3.34	21.7	1.85	-1.95	0.33	1.24	2.09	149.26	13.55
	Shoulder	-18.45	5.03	19.86	9.3	-0.82	3.27	5.05	2.46	24.73	2.25	-5.4	0.67	3.48	4.32	136.58	16.54
	Elbow	-5.48	0.85	7.81	2.69	-9.05	1.05	1.25	1.64	13.34	1.04	-2.16	0.35	1.41	2.29	106.91	9.67
17	0.75	-3.57	0.26	2.66	0.23	-4.98	0.26	4.76	0.37	5.92	0.38	-0.95	0.02	0.56	0.05	43.24	2.03
	0.5	-4.8	0.44	3.53	0.37	-6.11	0.39	6.29	0.36	7.9	0.52	-0.95	0.02	0.56	0.05	49.75	2.37
	0.25	-6.17	0.61	4.48	0.55	-7.35	0.54	7.86	0.47	9.96	0.71	-0.95	0.02	0.56	0.05	55.06	2.6
	Shoulder	-10.62	1.11	9.05	0.65	-4.43	0.5	5.23	0.7	11.83	0.94	-2.7	0.42	1.7	0.08	59.25	0.89
	Elbow	-2.51	0.13	1.98	0.15	-4.06	0.16	3.34	0.39	4.43	0.16	-0.92	0.02	0.55	0.05	35.56	1.64
18	0.75	-9.61	1.7	8.59	0.54	-5.25	0.41	5.27	0.69	11.12	1.46	-1.29	0.57	1.83	0.09	75.29	2.89
	0.5	-12.85	2.23	9.57	0.9	-5.2	0.64	7.08	0.81	14.57	2.26	-1.3	0.57	1.83	0.09	83.46	3.04
	0.25	-16.21	2.83	10.36	1.43	-5	0.94	9.04	1.05	18.36	2.84	-1.3	0.57	1.83	0.09	90.58	3.17
	Shoulder	-21.61	3.42	11.24	2.29	-1.89	0.37	3.66	0.38	21.62	3.43	-5.53	1.43	2.85	0.31	95.84	2.96
	Elbow	-6.58	1.27	7.92	0.36	-5.37	0.24	3.59	0.64	9.57	0.42	-1.28	0.57	1.87	0.09	66.07	2.7
19	0.75	-8.84	0.85	5.3	0.41	-3.56	0.17	4.2	1.24	9.76	1.23	-1.64	0.37	0.7	0.22	58.7	1.32
	0.5	-12.47	1.32	6.08	0.68	-3.92	0.2	5.79	1.86	13.53	1.73	-1.63	0.37	0.7	0.22	66.17	1.05
	0.25	-16.36	1.9	6.86	1	-4.34	0.24	7.56	2.58	17.54	2.32	-1.62	0.37	0.71	0.22	72.84	0.39
	Shoulder	-20.74	2.55	8.49	1.46	-2.03	0.25	3.09	0.71	20.78	2.57	-4.67	0.69	1.72	0.26	79.88	0.86
	Elbow	-5.61	0.52	4.68	0.21	-3.3	0.13	3.05	0.95	6.54	0.61	-1.5	0.42	0.72	0.22	50.03	1.41
20	0.75	-10.21	1.13	5.68	0.61	-2.63	0.11	6.18	0.54	11.86	1.18	-0.54	0.29	1.03	0.02	58.01	3.32
	0.5	-13.74	1.5	6.26	0.67	-2.56	0.16	8.34	0.76	15.9	1.55	-0.55	0.29	1.02	0.01	65.27	3.42
	0.25	-17.47	1.89	7.17	0.42	-2.43	0.24	10.72	1.04	20.18	1.95	-0.57	0.29	1.02	0.01	72.56	4.61
	Shoulder	-23.87	2.31	7.46	0.71	-0.68	0.14	5.66	1.17	24.46	2.36	-2.45	0.43	2.74	0.09	74.25	3.34
	Elbow	-6.81	0.8	5.01	0.53	-2.57	0.11	4.16	0.36	7.95	0.85	-0.49	0.26	0.99	0.01	50.04	3
21	0.75	-8.89	0.19	8.04	0.67	-6.1	0.69	4.35	0.57	10.02	0.67	-1.03	0.27	0.81	0.31	73.77	4.45
	0.5	-12.63	0.57	9.87	0.71	-7.48	1.1	5.91	0.72	13.85	0.79	-1.03	0.27	0.81	0.31	85.26	5.22
	0.25	-16.6	1.04	11.87	0.76	-8.92	1.51	7.61	1.02	18.06	1.23	-1.03	0.27	0.81	0.32	94.57	6.11
	Shoulder	-21.63	1.81	16.31	1.98	-4.6	1.03	4.43	0.39	21.81	1.75	-5.43	0.42	4.21	0.1	82.37	3.9
	Elbow	-5.65	0.18	6.69	0.69	-4.93	0.35	2.9	0.47	8.1	0.5	-1.01	0.25	0.82	0.3	60.39	3.47
22	0.75	-5.08	1.04	8.63	1.28	-4.34	0.64	3.81	0.46	9.62	1.37	-1.6	0.47	1.27	0.25	75.94	5.62
	0.5	-7.69	0.94	10.21	1.53	-5.17	0.97	5.89	1.09	11.32	1.56	-1.61	0.46	1.27	0.24	85.73	6.22
	0.25	-10.71	1.25	11.85	1.8	-6.37	1.02	8.24	1.72	14.16	0.78	-1.61	0.46	1.28	0.24	93.8	6.48
	Shoulder	-15.88	2.12	14.28	2.1	-3.29	0.54	4.12	1.56	17.32	0.69	-4.16	1.12	3.71	0.62	88.92	5.18
	Elbow	-2.84	1.15	7.3	0.76	-3.51	0.47	2.03	0.16	7.95	1.04	-1.41	0.5	1.21	0.19	64.53	4.9
23	0.75	-3.54	0.6	4.19	0.32	-2.96	0.41	2.23	0.31	5.05	0.43	-1.05	0.19	1.27	0.29	47.6	4.42
	0.5	-5	0.7	4.99	0.45	-2.9	0.38	3.27	0.29	6.24	0.17	-1.05	0.19	1.27	0.29	53.56	4.78
	0.25	-6.5	0.84	5.76	0.57	-2.79	0.36	4.39	0.41	7.73	0.76	-1.05	0.19	1.27	0.29	58.44	4.97
	Shoulder	-9.49	0.88	6.65	0.38	-1.09	0.49	2.98	0.66	9.51	0.88	-2.28	0.67	2.06	0.46	57.6	3.77
	Elbow	-2.05	0.5	3.25	0.17	-2.8	0.37	1.26	0.37	4.24	0.38	-0.93	0.17	1.18	0.27	40.58	3.94
24	0.75	-4.4	1.74	8.22	0.25	-1.58	0.14	0.72	0.31	8.3	0.33	-0.94	0.25	1.47	0.26	62.8	1.46
	0.5	-5.61	2.21	9.18	0.28	-1.97	0.13	1.18	0.45	9.23	0.34	-0.95	0.25	1.46	0.26	70.79	1.55
	0.25	-6.67	2.74	10.03	0.29	-2.58	0.22	1.76	0.48	10.07	0.31	-0.95	0.26	1.45	0.26	77.67	1.74
	Shoulder	-7.25	2.78	10.09	0.35	-1.71	0.48	2.33	0.85	10.26	0.56	-2.59	1.17	3.8	0.54	69.92	0.23
	Elbow	-3.09	1.3	7.05	0.21	-1.65	0.1	0.33	0.19	7.18	0.28	-0.89	0.25	1.43	0.25	53.7	1.49
25	0.75	-7.32	1.17	7.78	1.87	-2.19	0.11	0.62	0.16	7.99	1.82	-0.8	0.27	0.63	0.37	49.93	5.16
	0.5	-9.01	1.19	7.79	2.12	-2.66	0.28	0.91	0.22	9.04	1.25	-0.81	0.27	0.64	0.38	56.94	5.5
	0.25	-10.74	1.26	7.65	2.24	-3.15	0.52	1.21	0.3	10.79	1.32	-0.82	0.28	0.65	0.38	63.51	5.79
	Shoulder	-12.02	1.47	7.51	2.14	-2.92	0.69	1.85	0.44	12.09	1.47	-3.46	0.14	1.44	0.17	65.61	5.64
	Elbow	-5.6	1.18	7.2	1.51	-1.63	0.16	0.37	0.09	7.34	1.48	-0.74	0.24	0.61	0.36	42.61	4.89
26	0.75	-0.55	0.13	2.73	0.17	-4.46	0.37	1.09	0.32	5.09	0.35	-0.5	0.12	0.69	0.15	32.84	3.97
	0.5	-0.74	0.16	3.35	0.23	-4.91	0.33	2	0.49	5.67	0.38	-0.5	0.12	0.69	0.15	37.11	4.25
	0.25	-0.96	0.25	4.1	0.41	-5.48	0.44	2.88	0.67	6.38	0.44	-0.51	0.12	0.7	0.16	41.78	4.06
	Shoulder	-3.61	0.58	6.97	0.53	-2.2	0.25	1.96	1.21	7.08	0.48	-0.91	0.28	1.51	0.07	45.31	2.88
	Elbow	-0.34	0.08	2.18	0.21	-3.92	0.4	0.34	0.16	4.45	0.38	-0.47	0.11	0.66	0.15	27.98	3.52
27	0.75	-5.34	1.61	9.03	0.32	-3.19	0.22	3.21	1.21	9.51	0.27	-1.03	0.17	2.6	0.5	58.79	0.64
	0.5	-7.54	1.88	9.16	0.21	-2.91	0.44	4.75	1.32	10.08	1.12	-1.04	0.17	2.6	0.5	67.46	0.61
	0.25	-9.92	2.28	9.46	0.3	-3.68	0.56	6.35	1.36	11.61	2.59	-1.04	0.17	2.6	0.5	75.26	0.56
	Shoulder	-14.23	3.23	9.57	0.49	-1.98	0.23	3.96	0.14	14.46	3.17	-2.4	0.65	2.01	0.23	79.26	0.51
	Elbow	-3.36	1.4	8.95	0.39	-3.37	0.08	1.81	0.89	9.51	0.33	-1	0.16	2.55	0.5	49.26	0.77
28	0.75	-2.59	0.55	9.17	0.68	-7.22	0.2	2.77	0.39	11.56	0.65	-0.78	0.56	2.32	0.32	83.64	1.9
	0.5	-4.12	0.48	10.8	0.88	-7.15	0.28	4.49	0.4	12.74	0.92	-0.78	0.55	2.32	0.32	94.72	1.95
	0.25	-5.57	0.34	12.67	0.98	-7.01	0.41	6.19	0.51	14.1	1.21	-0.78	0.55	2.32	0.32	103.96	1.96
	Shoulder	-9.02	0.13	14.07	1.25	-3.69	1.67	4.68	0.63	14.44	1.1	-3.04	0.46	6.52	1.04	91.26	1.01
	Elbow	-1.11	0.55	7.71	0.47	-7.23	0.2	1.3	0.26	10.53	0.44	-0.75	0.54	2.29	0.32	70.8	1.82
29	0.75	-3.19	1.29	6.15	0.96	-5.43	0.5	1.92	1.19	8.15	1.1	-0.66	0.18	0.5	0.18	52.41	2.68
	0.5	-4.68	1.46	6.93	1.35	-6.29	0.58	2.42	1.38	9.28	1.43	-0.66	0.17	0.51	0.19	58.83	4.16
	0.25	-6.19	1.63	7.68	1.77	-7.2	0.67	3.25	1.35	10.41	1.73	-0.66	0.17	0.51	0.19	64.25	5.02
	Shoulder	-7.32	2.76	10.8	2.15	-2.9	0.55	1.91	0.27	11.08	1.98	-3.44	0.37	2.74	0.42	60.77	2.59
	Elbow	-1.84	1.12	5.6	0.6	-4.87	0.47	1.4	0.96	7.39	0.79	-0.67	0.18	0.5	0.17	44.86	1.07
30	0.75	-4.02	0.86	10.43	0.34	-7.5	0.58	2.55	0.82	12.8	0.42	-1.6	0.12	1.34	0.31	89.93	1.82
	0.5	-6.22	1.26	11.59	0.34	-7.82	0.51	3.95	1.04	13.92	0.31	-1.6	0.12	1.33	0.32	101.7	2.15
	0.25	-8.72	2.34	12.89	0.4	-8.83	0.59	5.59	1.4	15.15	0.14	-1.6	0.12	1.32	0.32	110.75	2.44
	Shoulder	-11.9	3.89	15.99	0.05	-4.87	0.75	4.56	1.55	16.35	0.24	-3.72	0.52	3.17	0.31	112.23	2.93
	Elbow	-2.68	0.33	9.33	0.31	-7.24	0.45	1.76	0.14	11.8	0.39	-1.51	0.14	1.32	0.3	75.45	1.45
31	0.75	-0.91	0.43	3.36	0.12	-5.68	0.22	1.76	0.18	6.49	0.21	-1.44	0.15	0.58	0.33	61.78	3.35
	0.5	-2.17	0.41	2.84	0.28	-6.01	0.2	3.21	0.15	6.48	0.13	-1.46	0.16	0.59	0.33	70.21	3.71
	0.25	-3.65	0.37	2.31	0.42	-6.48	0.31	4.66	0.48	6.65	0.35	-1.47	0.16	0.59	0.33	76.75	3.9
	Shoulder	-6.74	0.61	6.57	0.67	-2.84	0.41	2.96	0.14	7.67	0.15	-3.37	0.24	0.99	0.3	69.97	3.61
	Elbow	-0.5	0.07	3.62	0.03	-5	0.34	1	0.07	6.16	0.31	-1.31	0.16	0.6	0.33	51.44	2.84
32	0.75	-2.09	0.53	9.24	0.31	-3.93	0.37	1.37	0.19	9.83	0.44	-0.96	0.08	2.13	0.35	69.64	2.56
	0.5	-3.02	0.66	11.44	0.44	-4.37	0.2	2.01	0.31	11.85	0.62	-0.96	0.08	2.13	0.35	80.26	2.74
	0.25	-3.83	0.79	13.95	0.68	-5.04	0.72	2.72	0.3	14.2	0.87	-0.97	0.08	2.12	0.35	89.28	2.72
	Shoulder	-3.31	0.3	13.79	1.81	-0.25	0.19	5.44	1.52	14.78	1.23	-3.21	1.11	8.89	0.98	80.67	3.72
	Elbow	-1.29	0.28	7.6	0.36	-3.93	0.36	0.86	0.09	8.43	0.45	-0.95	0.07	2.14	0.36	57.41	2.17
33	0.75	-1.79	0.8	10.61	0.92	-9.13	0.77	2.58	0.59	13.7	1.35	-1.19	0.16	1.53	0.04	88.82	3.7
	0.5	-2.44	0.91	13.08	1.21	-10.55	1.2	3.63	0.73	16.34	1.85	-1.19	0.17	1.53	0.04	99.32	4.18
	0.25	-3.11	0.87	15.75	1.57	-12.06	1.68	4.61	0.99	19.19	2.44	-1.2	0.17	1.52	0.04	107.94	4.47
	Shoulder	-5.98	1.26	20.91	3.08	-4.75	0.87	2.02	0.49	21.08	3.2	-2.23	0.29	6.93	0.28	107.45	5.64
	Elbow	-1.26	0.52	9.16	0.82	-8.57	0.47	1.69	0.31	12.4	1.03	-1.15	0.19	1.65	0.04	76.44	3.04
34	0.75	-1.2	0.12	2.21	0.4	-3.15	0.31	0.45	0.31	3.67	0.47	-0.66	0.06	0.09	0.06	51.56	1.47
	0.5	-2	0.23	2.13	0.53	-3.52	0.39	0.73	0.32	3.92	0.57	-0.66	0.06	0.09	0.06	59.34	1.61
	0.25	-2.85	0.34	2.13	0.47	-4.05	0.33	0.98	0.33	4.37	0.55	-0.66	0.06	0.09	0.06	65.73	1.58
	Shoulder	-2.85	0.41	5.1	0.48	-3.77	0.32	1.11	0.13	5.39	0.49	-3.17	0.38	1.37	0.18	66.79	1.05
	Elbow	-0.5	0.16	2.24	0.29	-2.81	0.23	0.26	0.23	3.48	0.32	-0.64	0.07	0.09	0.06	42.41	1.24
35	0.75	-4.37	0.39	7.15	0.28	-3.89	0.91	2.07	0.35	8.14	0.39	-2.62	0.48	2.59	0.25	63.92	1.67
	0.5	-5.86	0.38	9.19	0.48	-3.86	1.41	3.43	0.56	9.92	0.69	-2.63	0.48	2.59	0.25	72.65	1.58
	0.25	-7.48	0.53	11.4	0.66	-4.07	1.52	5.06	0.76	11.94	0.96	-2.65	0.49	2.58	0.25	80.21	1.82
	Shoulder	-10.9	1.12	12.83	1.35	-1.62	0.49	7.54	1.1	14.05	1.18	-3.15	0.59	3.82	0.56	79.86	0.52
	Elbow	-2.84	0.36	5.4	0.11	-4.06	0.57	1	0.24	6.73	0.24	-2.52	0.48	2.58	0.24	53.71	1.69
36	0.75	-10.3	1.34	15.8	1.88	-3.63	1.29	11.4	1.57	16.82	0.24	-0.89	0.29	3.32	0.49	116.61	20.29
	0.5	-13.9	1.61	19.62	2.6	-4.49	1.92	16.14	2.38	20.93	0.55	-0.9	0.29	3.31	0.49	131.59	21.76
	0.25	-17.78	1.92	23.44	3.37	-5.55	2.42	21.31	3.17	25.54	1.79	-0.9	0.29	3.3	0.49	144.07	22.76
	Shoulder	-31.2	3.49	25.25	3.36	-0.78	0.69	13.52	3.67	30.87	3.48	-5.42	0.39	9.97	4.14	124.87	14.28
	Elbow	-7.15	1.14	12.45	1.3	-3.31	0.59	7.42	0.92	13.25	0.16	-0.89	0.28	3.43	0.5	99.71	17.67
37	0.75	-2.9	0.97	8.74	1.41	-4.43	0.42	3.15	0.87	9.74	1.07	-0.93	0.07	1.6	0.22	78.31	3.71
	0.5	-4.82	1.64	10.58	1.57	-4.7	0.62	4.77	1.39	11.5	1.14	-0.93	0.07	1.59	0.22	88.7	3.92
	0.25	-6.88	2.35	12.56	1.77	-4.93	0.89	6.45	1.99	13.41	1.28	-0.93	0.07	1.59	0.21	97.39	3.98
	Shoulder	-10	2.78	14.87	1.3	-2.46	0.42	5.02	1.96	14.89	1.3	-4.36	1.05	4.31	1.41	94.51	0.86
	Elbow	-1.49	0.47	7.66	1.28	-4.46	0.36	1.77	0.49	8.83	1	-0.96	0.07	1.69	0.24	66.18	3.34
38	0.75	-6.31	1.18	5.41	0.4	-4.82	0.54	4.1	1.04	7.75	1.32	-0.85	0.28	0.91	0.06	53.04	2
	0.5	-8.33	1.35	6.52	0.55	-5.78	0.69	5.28	1.22	9.89	1.64	-0.86	0.28	0.91	0.06	60.83	1.81
	0.25	-10.54	1.56	7.66	0.72	-6.77	0.84	6.48	1.42	12.31	1.96	-0.86	0.28	0.91	0.06	67.6	1.7
	Shoulder	-14.68	2.15	10.93	1.37	-3.4	0.26	3.13	0.83	14.88	2.21	-1.46	0.81	1.46	0.26	63.09	4.32
	Elbow	-4.43	1.04	4.68	0.25	-4.11	0.44	2.89	0.83	6.21	0.6	-0.84	0.27	0.91	0.03	44.41	2.13
39	0.75	-3.84	1.38	4.55	0.44	-1.7	0.29	1.22	0.22	4.7	0.55	-1.38	0.1	0.95	0.26	51.1	5.73
	0.5	-5.2	1.65	5.18	0.42	-2.26	0.35	1.78	0.14	5.84	0.92	-1.38	0.1	0.95	0.26	56.65	6.2
	0.25	-6.59	1.94	5.77	0.5	-2.95	0.46	2.63	0.59	7.13	1.42	-1.38	0.11	0.95	0.26	61.96	6.47
	Shoulder	-7.86	1.79	5.6	0.72	-1.89	0.57	3.86	1.77	8.05	1.64	-3.42	0.26	2.3	0.3	57.67	5.67
	Elbow	-2.54	1.11	4.03	0.49	-1.91	0.39	0.81	0.32	4.24	0.57	-1.36	0.11	0.97	0.27	45.04	5.28
40	0.75	-1.4	0.15	3.46	0.53	-4.33	0.15	1.97	0.37	5.44	0.57	-0.37	0.15	0.55	0.07	66.26	2.79
	0.5	-1.68	0.13	4.12	0.68	-4.7	0.1	2.79	0.39	6.11	0.71	-0.37	0.15	0.55	0.08	76.45	3.02
	0.25	-1.82	0.14	4.85	0.87	-5.09	0.02	3.54	0.4	6.79	0.85	-0.37	0.15	0.56	0.08	85.4	3.17
	Shoulder	-3.5	0.36	6.79	1.01	-3.31	0.3	2.72	0.44	7.22	0.81	-2.02	0.24	2.67	0.06	83.7	1.06
	Elbow	-0.99	0.14	2.91	0.43	-4.06	0.18	1.1	0.33	4.91	0.45	-0.36	0.14	0.55	0.06	54.89	2.44

## Sheet: AADL3 - Jogging
Jogging (Free Elbow) Moments andAxial Force
		AP Bending (Nm)				ML Bending (Nm)				Resultant Moment (Nm)		Torsion (Nm)				Axial Loading (N)
Subject	Segment/Humeral Length	Min (Ext)	SD	Max (Flex)	SD	Min (Abd)	SD	Max (Add)	SD	Max	SD	Min (ER)	SD	Max (IR)	SD	Max	SD
2	0.75	-3.03	0.79	10.86	1.03	-1.65	0.2	0.9	0.32	10.89	1	-2.84	0.13	2.98	2.53	99.16	3.08
	0.5	-4.31	0.26	8.65	1.51	-3.81	0.89	1.46	0.56	8.66	1.52	-2.84	0.13	2.98	2.52	121.56	4.24
	0.25	-5.89	0.42	8.4	1.4	-6.98	1.44	2.42	1.34	9.12	1.3	-2.84	0.13	2.98	2.51	143.46	5.62
	Shoulder	-8.54	0.44	9.77	2.29	-13.13	2.66	2.47	0.25	15.07	2.31	-4.41	0.25	4.14	1.09	182.03	6.75
	Elbow	-2.09	1.16	14.07	0.32	-1.62	1.09	1.22	0.39	14.1	0.31	-2.81	0.16	2.94	2.5	76.37	2.78
3*	0.75	-3.38	0.4	8.56	0.49	-2.13	0.53	1.22	0.33	8.59	0.52	-1.21	0.19	1.06	0.34	72.06	6.22
	0.5	-4.09	0.47	6.4	0.4	-2.09	0.7	2.26	0.45	6.57	0.36	-1.21	0.19	1.06	0.34	83.92	7.89
	0.25	-5.03	0.61	5.59	0.25	-3.3	0.49	3.67	0.68	6.22	0.52	-1.21	0.19	1.06	0.34	95.07	10.1
	Shoulder	-7.54	0.71	5.68	0.4	-5.47	0.35	3.43	1.07	7.62	0.77	-2.27	0.22	2.06	0.08	113.54	8.2
	Elbow	-2.91	0.44	10.87	0.58	-2.37	0.41	1.06	0.27	11	0.66	-1.27	0.18	1.06	0.33	60.44	4.37
4*	0.75	-3.87	0.54	12.09	1.58	-2.39	0.12	7.69	1.58	14.32	2.15	-1.44	0.4	1.48	0.57	109.97	21
	0.5	-5.2	0.61	8.87	1.45	-2.87	0.63	5.91	0.2	10.66	1.29	-1.44	0.41	1.47	0.58	128.7	26.1
	0.25	-8.32	1.16	6.61	0.91	-8.39	1.74	4.9	1.3	10.01	1.49	-1.44	0.41	1.48	0.58	146.89	31.07
	Shoulder	-13.1	0.95	7.39	0.52	-14.24	2.19	3.97	1.09	18.65	2.44	-4	0.38	2.73	0.29	202.87	18.29
	Elbow	-3.43	0.38	15.32	1.65	-2.96	0.1	10.36	1.04	18.48	1.95	-1.41	0.4	1.44	0.57	91.18	16.08
5*	0.75	-3.21	0.35	13.09	3.69	-1.25	0.02	4.47	0.41	13.93	4.17	-4.31	2.71	4.22	5.04	87.58	15.1
	0.5	-4.69	0.28	10.67	4.66	-1.85	0.64	3.43	1.73	11.62	5.5	-4.31	2.71	4.21	5.04	107	14.42
	0.25	-5.92	0.91	9.43	4.56	-4.4	1.86	4.06	2.82	10.66	5.95	-4.31	2.71	4.21	5.04	122.82	13.62
	Shoulder	-6.79	1.35	7.09	2.56	-8.49	2.46	4.31	4.72	11.05	4.42	-4.89	2.09	6.54	4.33	139.6	3.75
	Elbow	-2.37	0.35	16.32	3.43	-1.62	0.2	7.39	0.34	16.86	3.03	-4.36	2.76	4.27	5.12	71.71	14.11
7	0.75	-3.72	0.18	6.65	0.53	-1	0.29	1.56	0.17	6.72	0.56	-1.18	0.02	1.88	0.46	59.58	3.02
	0.5	-4.74	0.1	6.38	0.42	-1.79	0.23	2.74	0.27	6.52	0.45	-1.18	0.02	1.88	0.46	73.1	4.1
	0.25	-6.08	0.26	8.21	2.04	-3.11	0.35	4.21	0.4	9.08	1.18	-1.18	0.01	1.87	0.45	85.91	5.14
	Shoulder	-8.71	0.71	9.83	2.07	-4.85	0.08	2.9	1.3	10.86	1.33	-4.12	0.14	5.35	1.42	101.93	3.82
	Elbow	-2.95	0.34	8.67	0.4	-1.12	0.29	0.77	0.08	8.73	0.43	-1.18	0.03	1.85	0.46	45.35	1.92
13	0.75	-2.06	0.14	7.06	0.56	-4.25	0.11	1.96	0.07	8.19	0.5	-1.2	0.44	1.28	0.89	60.83	2.87
	0.5	-2.16	0.06	5.87	0.5	-4.09	0.19	3.5	0.84	7.05	0.43	-1.2	0.44	1.28	0.89	72.52	3.09
	0.25	-3.19	0.45	5.21	0.52	-3.99	0.28	5.38	1.88	6.61	1.08	-1.2	0.44	1.28	0.89	83.66	3.17
	Shoulder	-7.57	2.57	6.38	0.61	-3.73	0.4	2.72	0.61	7.93	2.58	-2.35	0.54	2.61	0.36	97.41	3.43
	Elbow	-2.04	0.23	8.63	0.84	-4.76	0.22	1.2	0.06	9.81	0.68	-1.23	0.46	1.3	0.9	48.8	2.81
15	0.75	-4.63	0.36	8.5	0.66	-1.59	0.26	3.57	0.57	9.1	0.85	-1.7	0.43	0.95	0.14	76.33	10.15
	0.5	-4.98	0.32	6.8	0.57	-3.08	0.18	3.73	0.75	7.49	0.62	-1.71	0.43	0.95	0.14	91.23	14.17
	0.25	-7.38	0.65	8.72	0.9	-6.33	0.43	4.86	1.08	9.66	1.04	-1.72	0.42	0.94	0.14	106.1	16.84
	Shoulder	-14.24	0.2	11.74	1.31	-6.02	3.04	2.5	0.49	14.67	0.18	-2.77	0.55	5.03	2.3	137.09	14.57
	Elbow	-4.44	0.42	10.73	0.61	-1.81	0.33	4.56	0.6	11.57	0.74	-1.66	0.45	0.93	0.15	61.35	5.15
18	0.75	-4.45	1.04	6.53	1.04	-2.19	0.85	0.9	0.21	6.78	1.08	-1.19	0.4	0.9	0.18	82.57	19.91
	0.5	-5.09	1.04	8.24	1.51	-3.33	1.4	1.76	0.31	8.3	1.44	-1.2	0.41	0.9	0.17	96.4	23.49
	0.25	-9.76	1.74	10.99	1.98	-4.79	2.18	2.95	0.52	11.12	1.83	-1.2	0.41	0.9	0.17	108.46	21.68
	Shoulder	-14.89	1.85	13.54	2.21	-9.08	1.55	2.79	0.13	16.15	2.17	-2.7	0.48	4.07	0.68	123.29	9
	Elbow	-4.48	1.11	9.49	1.49	-2.04	0.43	0.8	0.41	9.6	1.48	-1.05	0.3	0.91	0.17	67.69	11.92
19*	0.75	-2.61	0.33	5.27	0.44	-1.89	0.14	1.81	0.22	5.5	0.54	-0.89	0.18	0.79	0.23	65.26	2.28
	0.5	-3.47	0.36	4.67	0.38	-1.74	0.04	2.61	0.36	4.71	0.39	-0.89	0.18	0.79	0.24	77.88	5.37
	0.25	-5.73	0.23	6.49	0.38	-1.65	0.23	3.56	0.44	6.54	0.39	-0.9	0.19	0.79	0.25	90.82	6.21
	Shoulder	-9.49	0.45	7.94	0.18	-3.06	0.23	1.81	0.18	9.64	0.35	-2	0.13	3.2	0.61	112.98	3.03
	Elbow	-2.04	0.27	6.97	0.63	-2.33	0.23	1.25	0.03	7.29	0.66	-0.88	0.18	0.8	0.22	51.9	1.13
21*	0.75	-4.15	1	8.65	1.5	-0.55	0.1	1.66	0.37	8.71	1.46	-1.3	0.08	1.41	0.45	76.2	13.19
	0.5	-5.97	1.56	8.14	1.26	-0.79	0.26	2.34	0.65	8.23	1.19	-1.3	0.08	1.4	0.45	91.54	15.39
	0.25	-8.14	2.18	10.32	1.58	-1.65	0.42	3.62	1.36	10.32	1.58	-1.3	0.09	1.39	0.45	105.45	17.2
	Shoulder	-10.18	3.61	12.48	1.98	-4.33	0.79	3.17	0.78	12.5	2	-4.32	0.8	5.22	0.79	111.94	18.89
	Elbow	-2.74	0.58	10.19	2.06	-0.87	0.34	1.98	0.69	10.22	2.05	-1.35	0.08	1.45	0.44	59.56	10.53
22*	0.75	-5.39	0.79	8.16	1.74	-1.25	0.51	1.97	0.22	8.38	1.64	-1.71	0.45	1.4	0.13	87.66	10.6
	0.5	-6.15	0.9	7.07	1.27	-2.33	1.15	2.07	0.08	7.58	0.67	-1.7	0.46	1.39	0.13	102.64	12.6
	0.25	-7.47	1.09	9.2	1.28	-3.8	1.82	2.31	0.09	9.38	1.06	-1.69	0.48	1.39	0.12	117.12	13.9
	Shoulder	-8.36	1.02	11.63	1.59	-5.87	1.36	2.19	0.89	11.64	1.59	-3.44	0.83	5.27	0.33	136.13	10.79
	Elbow	-4.82	0.59	10.05	1.73	-1.23	0.21	2.36	0.53	10.16	1.73	-1.92	0.35	1.39	0.12	71.96	8.23
23*	0.75	-1.49	0.02	5.37	0.28	-0.76	0.18	0.57	0.03	5.38	0.28	-0.56	0.05	0.41	0.05	51.31	2.73
	0.5	-1.88	0.04	4.69	0.47	-1.1	0.42	1.24	0.23	4.7	0.47	-0.56	0.05	0.4	0.05	61.52	4.01
	0.25	-2.73	0.4	4.14	0.73	-1.61	0.8	2.13	0.39	4.15	0.73	-0.56	0.05	0.4	0.05	71.07	5.27
	Shoulder	-3.73	0.46	4.01	0.53	-3.53	0.48	1.75	0.25	4.58	0.53	-1.6	0.2	1.8	0.14	84.38	0.97
	Elbow	-1.26	0.04	6.86	0.35	-0.77	0.2	0.58	0.22	6.9	0.35	-0.59	0.05	0.42	0.05	40.59	1.88
25*	0.75	-1.77	0.21	5.91	0.96	-0.52	0.17	2.78	0.24	6.4	0.98	-1.72	0.42	1.6	0.41	60.32	11.53
	0.5	-2.57	0.51	4.08	0.27	-1.39	0.47	2.13	0.14	4.4	0.03	-1.73	0.43	1.61	0.41	75	15.69
	0.25	-4.6	0.67	5.01	0.22	-4.14	0.76	2.17	0.16	5.89	0.57	-1.74	0.44	1.62	0.42	89.39	19.52
	Shoulder	-10.32	0.94	6.24	0.14	-6.45	0.89	3.04	0.8	11.69	1.51	-2.21	0.22	2.53	0.39	127.2	6.95
	Elbow	-1.23	0.17	8.57	0.6	-1.12	0.26	3.98	0.27	9.31	0.39	-1.68	0.4	1.56	0.4	45.35	7.06
26	0.75	-1.3	0.28	6.32	0.61	-2.12	1.14	0.83	0.23	6.64	1	-1.1	0.09	0.71	0.11	61.91	9.01
	0.5	-1.55	0.19	4.71	1.04	-3.06	1.19	1.71	0.44	5.47	1.55	-1.1	0.08	0.71	0.11	75.32	10.53
	0.25	-2.66	0.6	4.67	1.23	-4.33	1.18	2.95	0.56	5.52	1.51	-1.1	0.08	0.7	0.11	88.4	11.09
	Shoulder	-4.42	0.73	5.22	1.08	-5.4	0.51	2.72	1.15	6.09	0.91	-2.27	0.29	3.03	0.66	107.01	8.71
	Elbow	-1.31	0.32	8.99	0.24	-2.22	1.01	0.63	0.33	9.14	0.44	-1.21	0.07	0.74	0.12	48.24	7.03
27	0.75	-4.09	0.46	6.81	0.72	-3.5	0.94	1.22	0.06	7.15	0.67	-1.24	0.62	1.46	0.19	69.25	3.87
	0.5	-5.3	0.41	8.6	1.03	-5.67	2.13	2.48	0.1	9.16	1.11	-1.24	0.61	1.45	0.19	82.99	6.33
	0.25	-7.3	0.81	10.77	1.53	-8.22	3.46	4.04	0.31	11.82	1.57	-1.23	0.6	1.45	0.19	98.6	6.69
	Shoulder	-11.39	1.68	14.27	2.07	-10.29	4.31	3.25	0.41	14.79	1.92	-2.37	0.39	3.3	1.1	120.66	4.99
	Elbow	-2.94	0.64	7.79	1.12	-2.36	0.59	0.79	0.19	8.1	1.28	-1.19	0.56	1.43	0.19	55.27	1.48
28*	0.75	-2.66	0.44	10.44	1.12	-2.35	0.52	0.69	0.07	10.68	1.18	-2.5	0.27	1.11	0.51	76.2	7.48
	0.5	-2.61	0.35	6.78	0.92	-2.79	0.4	1.28	0.11	7.05	0.96	-2.51	0.26	1.11	0.51	90.53	8.29
	0.25	-5.12	0.41	4.03	0.5	-4.15	0.32	2.02	0.16	5.67	0.11	-2.51	0.26	1.11	0.5	104.54	9.03
	Shoulder	-7.73	0.23	3.9	0.28	-9.49	0.91	2.34	0.31	11.82	0.5	-2.51	0.77	2.75	0.55	141.19	9.3
	Elbow	-2.86	0.5	14.19	1.3	-2.78	0.81	0.46	0.1	14.44	1.39	-2.47	0.27	1.1	0.51	61.55	6.62
29*	0.75	-1.54	0.07	3.42	0.7	-1.28	0.05	0.58	0.03	3.57	0.66	-0.42	0.05	0.81	0.15	46.17	3.35
	0.5	-1.98	0.04	2.52	0.17	-1.12	0.08	1.18	0.21	2.6	0.15	-0.42	0.05	0.81	0.15	55.79	3.95
	0.25	-3.64	0.21	3.35	0.04	-1.57	0.2	2.13	0.31	3.84	0.26	-0.42	0.05	0.82	0.15	65.36	4.25
	Shoulder	-6.19	0.17	4.5	0.13	-3.56	0.4	1.08	0.12	6.71	0.24	-1.1	0.19	1.38	0.14	86.24	5.71
	Elbow	-1.34	0.08	4.84	0.86	-1.83	0.18	0.39	0.03	5.17	0.86	-0.42	0.05	0.81	0.15	36.43	2.85
30	0.75	-4.6	0.63	10.95	0.82	-0.91	0.05	1.34	0.25	10.96	0.83	-1.48	0.26	1.05	0.16	102.08	4.2
	0.5	-5.46	0.76	8.49	0.78	-1.75	0.41	1.53	0.2	8.54	0.82	-1.48	0.25	1.05	0.15	125.44	4.73
	0.25	-6.72	0.76	7.95	1.22	-4.25	0.55	2.15	0.42	8.06	1.14	-1.48	0.26	1.05	0.15	148.05	5.39
	Shoulder	-9.02	0.78	10.21	1.52	-8.96	0.89	2.99	0.82	11.31	0.93	-2.99	0.33	3.23	0.5	173.43	5.92
	Elbow	-4.07	0.56	14.06	0.76	-0.9	0.02	2.43	0.32	14.08	0.76	-1.51	0.33	1.06	0.15	78.03	3.69
31*	0.75	-1.04	0.22	4.04	0.58	-0.52	0.12	0.58	0.09	4.08	0.58	-0.48	0.08	0.41	0.07	42.4	0.55
	0.5	-1.82	0.02	2.99	0.32	-1.01	0.08	1.65	0.31	3.13	0.27	-0.48	0.09	0.41	0.07	53.62	1.02
	0.25	-2.89	0.18	4.22	0.18	-1.82	0.19	3	0.56	4.55	0.23	-0.48	0.09	0.41	0.07	64.36	1.66
	Shoulder	-5.24	0.43	5.74	0.4	-2.46	0.37	2.28	0.44	5.92	0.4	-1.63	0.47	1.87	0.16	74.96	2.72
	Elbow	-0.53	0.32	5.52	0.66	-0.67	0.06	0.29	0.11	5.54	0.66	-0.49	0.08	0.43	0.06	31.65	1.21
32*	0.75	-3.37	0.47	13.43	0.61	-1.65	0.54	0.84	0.11	13.52	0.62	-2.45	0.5	1.57	0.36	95.11	10
	0.5	-4.33	0.37	10.97	0.28	-2.52	0.15	2.07	0.39	11.06	0.18	-2.45	0.5	1.57	0.36	113.96	13.57
	0.25	-5.73	0.65	8.71	1.14	-4.09	0.52	3.7	0.66	9.1	0.67	-2.45	0.5	1.57	0.36	132.24	16.92
	Shoulder	-8.14	0.65	8.16	0.54	-7.04	1.48	4	1.43	9.26	1.36	-3.14	0.71	2.71	0.39	157.41	12.81
	Elbow	-2.73	0.42	16.41	1.16	-1.83	0.55	0.8	0.27	16.49	1.14	-2.49	0.5	1.6	0.39	75.73	6.54
33*	0.75	-7.38	0.52	11.63	0.44	-3.04	0.36	2.07	0.39	11.74	0.52	-2.6	0.12	1.89	0.59	96.66	5.08
	0.5	-8.38	0.55	9.38	0.42	-3.92	0.52	3.22	0.47	9.49	0.33	-2.6	0.12	1.89	0.59	112.67	5.52
	0.25	-9.73	0.72	11.14	0.59	-5.18	0.48	4.64	0.54	11.59	0.45	-2.59	0.12	1.89	0.58	128.14	5.91
	Shoulder	-11.83	0.97	14.68	0.87	-8.97	1.42	2.24	0.73	14.71	0.91	-4.67	0.32	5.08	0.39	151.62	7.74
	Elbow	-6.59	0.52	14.14	0.77	-2.55	0.28	1.32	0.25	14.27	0.81	-2.79	0.16	1.86	0.58	80.17	4.51
35*	0.75	-6.11	0.96	10.39	0.76	-0.95	0.59	0.78	0.2	10.51	0.9	-1.84	0.78	1.03	0.29	87.13	5.5
	0.5	-6.2	0.86	8.16	1.12	-2.11	0.92	1.02	0.27	8.32	1.31	-1.84	0.77	1.03	0.29	100.89	6.57
	0.25	-6.41	0.9	7.27	0.86	-3.33	1.36	1.97	0.75	7.34	0.78	-1.85	0.76	1.03	0.3	114.42	7.59
	Shoulder	-6.92	1.4	7.82	1.05	-6.11	1.95	4.03	0.71	8.56	0.37	-2.39	0.74	2.56	2.04	136.22	8.23
	Elbow	-6.27	1.3	13.32	0.65	-1.02	0.23	0.74	0.14	13.32	0.65	-1.92	0.82	1.05	0.29	73.06	4.48
36*	0.75	-4.39	0.81	10.98	1.54	-2.67	0.39	1.7	0.24	11.19	1.34	-1.57	0.48	1.86	0.36	87.89	6.9
	0.5	-5.11	0.58	8.59	1.28	-2.84	0.31	2.91	0.21	8.73	1.06	-1.57	0.46	1.87	0.36	106.99	7.2
	0.25	-6.37	0.85	8.49	1.31	-3.63	0.82	5.21	0.71	8.72	1.19	-1.57	0.45	1.87	0.37	125.01	7.51
	Shoulder	-9.53	0.64	11.39	1.41	-5.12	0.79	3.79	0.44	11.58	1.54	-3.38	0.67	4.88	1	143.59	11.61
	Elbow	-4.38	1.12	15.15	1.93	-3.31	0.58	1.25	0.49	15.39	1.83	-1.7	0.58	2	0.37	67.89	6.61
* Full gait cycle was available in both free and locked elbow conditions

## Sheet: AADL3L - Jogging
Jogging (90° Elbow) Moments andAxial Force
		AP Bending (Nm)				ML Bending (Nm)				Resultant Moment (Nm)		Torsion (Nm)				Axial Loading (N)
Subject	Segment/Humeral Length	Min (Ext)	SD	Max (Flex)	SD	Min (Abd)	SD	Max (Add)	SD	Max	SD	Min (ER)	SD	Max (IR)	SD	Max	SD
3*	0.75	-4.56	0.29	6.8	0.66	-1.47	0.39	1.4	0.41	6.91	0.63	-1.1	0.18	1.01	0.16	65.22	5.71
	0.5	-5.68	0.21	5.84	0.8	-2.01	0.21	2.63	0.47	6.53	0.31	-1.1	0.18	1.01	0.16	78.33	6.99
	0.25	-7.02	0.11	6.06	0.5	-2.75	0.09	4.11	0.54	8.13	0.36	-1.1	0.18	1.01	0.16	90.64	8.13
	Shoulder	-9.83	0.57	7.01	0.52	-3.4	0.47	3.14	0.84	10.02	0.58	-2.26	0.48	2.45	0.02	102.59	9.72
	Elbow	-3.48	0.32	7.7	0.78	-1.49	0.38	0.55	0.31	7.81	0.78	-1.08	0.18	0.93	0.12	51.37	4.34
4*	0.75	-3.88	0.3	9.75	1.54	-1.09	0.15	3.54	1.11	10.29	1.85	-1.42	0.22	1.27	0.19	89.24	11.53
	0.5	-5.15	0.39	8.02	0.46	-1.36	0.18	3.06	0.39	8.58	0.5	-1.42	0.22	1.27	0.2	108.96	12.52
	0.25	-6.79	0.31	7.83	0.17	-3.97	0.72	2.83	0.12	8.28	0.13	-1.42	0.22	1.27	0.21	128.45	13.21
	Shoulder	-10.17	0.74	8.66	0.49	-8.42	0.74	3.46	0.21	12.13	0.76	-3.02	0.56	2.92	0.31	170.08	9.71
	Elbow	-2.81	0.28	11.88	1.87	-1.21	0.13	4.77	0.88	12.8	2.02	-1.4	0.22	1.22	0.2	69.75	10.14
5*	0.75	-3.71	2.8	11.27	0.69	-1.58	2.2	4.37	1.09	12.38	1.1	-6.66	7.35	1.97	1.41	82.4	3.96
	0.5	-4.73	1.62	11.66	2.63	-5.64	7.06	4.63	2.99	12.85	3.83	-6.67	7.36	1.97	1.41	101.91	4.75
	0.25	-6.42	0.62	12.21	4.41	-10.71	10.75	5.55	4.64	14.71	8.1	-6.68	7.36	1.97	1.42	120.79	5.65
	Shoulder	-8.58	0.13	12.31	5.09	-17.44	15.38	5.73	4.07	18.73	14.53	-5.8	1.57	6.75	3.74	136.35	4.89
	Elbow	-2.54	3.26	12.01	0.9	-0.47	0.15	5.31	0.16	12.93	0.96	-6.71	7.43	1.98	1.42	62.39	3.35
12	0.75	-1.3	0.49	6.12	0.22	-3.03	0.07	0.71	0.28	6.65	0.15	-1.04	0.21	0.35	0.07	53.36	1.77
	0.5	-1.89	0.24	5.16	0.19	-3.37	0.42	1.24	0.3	5.77	0.1	-1.04	0.21	0.35	0.07	65.27	2.4
	0.25	-2.64	0.26	4.06	0.3	-3.76	0.89	1.92	0.3	4.97	0.59	-1.04	0.21	0.35	0.07	77.04	3.03
	Shoulder	-3.86	0.23	5.72	0.51	-3.07	0.29	1.98	0.7	5.93	0.61	-1.96	0.37	1.72	0.18	89.21	4.6
	Elbow	-0.86	0.77	7.13	0.25	-3.01	0.14	0.35	0.28	7.71	0.27	-1.07	0.22	0.35	0.08	41.33	1.21
14	0.75	-2.74	0.31	5.02	0.3	-1.13	0.16	0.62	0.14	5.13	0.32	-1.52	0.41	0.55	0.25	47.59	1.18
	0.5	-3.55	0.4	4.01	0.17	-1.89	0.13	1.2	0.27	4.16	0.16	-1.52	0.4	0.55	0.25	57.97	1.08
	0.25	-4.94	0.96	4.58	0.42	-2.91	0.18	1.94	0.39	5.3	0.61	-1.52	0.4	0.55	0.24	67.98	0.96
	Shoulder	-6.44	1.18	5.71	0.54	-5.41	0.62	1.09	0.06	7.01	1.12	-2.87	0.19	2.56	0.25	83.97	1.13
	Elbow	-2.17	0.33	6.35	0.38	-1.08	0.27	0.3	0.04	6.43	0.42	-1.55	0.41	0.55	0.26	36.93	1.2
16	0.75	-1.91	0.2	9.86	0.64	-4.39	0.54	1.12	0.19	10.9	0.58	-1.61	0.32	0.89	0.34	85.15	1.62
	0.5	-2.58	0.42	8.99	0.77	-4.87	0.72	1.92	0.41	9.88	0.37	-1.57	0.35	0.9	0.34	103.67	1.36
	0.25	-3.34	0.51	8.75	2.22	-5.56	2.28	2.99	0.55	9.15	0.51	-1.57	0.35	1.03	0.16	121.7	1.65
	Shoulder	-5.55	0.95	11.01	4.38	-2.11	1.48	3.22	1.2	9.06	0.57	-1.67	0.37	2.39	0.35	141.54	1.06
	Elbow	-1.31	0.15	11.56	0.71	-5.03	0.57	0.64	0.05	12.62	0.8	-1.69	0.35	0.92	0.38	65.72	2.18
19*	0.75	-3.05	0.3	4.63	0.72	-2.17	0.21	1.77	0.21	5.07	0.73	-0.74	0.26	1.18	0.67	62.26	7.55
	0.5	-4.22	0.43	4.07	0.35	-1.72	0.18	2.64	0.6	4.9	0.27	-0.74	0.26	1.19	0.66	75.51	8.48
	0.25	-5.62	0.51	5.69	0.52	-2.44	0.33	3.67	1.01	6.65	0.13	-0.74	0.26	1.19	0.66	88.07	9.27
	Shoulder	-8.44	0.85	7.66	0.66	-2.55	0.44	1.79	0.63	8.77	0.63	-1.96	0.24	2.66	0.17	106.74	10.31
	Elbow	-2.16	0.18	5.91	0.78	-2.72	0.17	1.18	0.16	6.51	0.77	-0.74	0.26	1.18	0.66	48.86	5.53
21*	0.75	-6.35	1.19	9.07	0.84	-0.88	0.41	1.15	0.12	9.08	0.83	-1.14	0.41	1.47	0.2	75.56	7.18
	0.5	-8.83	1.73	9.42	0.6	-1.3	0.34	2.48	0.26	9.73	1.12	-1.14	0.41	1.47	0.2	90.47	7.53
	0.25	-11.61	2.35	12.25	0.5	-1.91	0.28	4.13	0.41	12.98	1.61	-1.14	0.41	1.47	0.2	104.4	8.02
	Shoulder	-14.5	2.76	15.07	0.71	-4.71	1.2	6.02	0.38	16.28	1.59	-4.84	1.05	4.2	0.41	112.08	10.16
	Elbow	-4.32	0.67	9.5	0.96	-1.19	0.25	0.41	0.14	9.57	0.9	-1.13	0.41	1.47	0.2	59.35	6.53
22*	0.75	-5.21	0.27	7.25	0.23	-1.08	0.15	0.67	0.09	7.26	0.23	-0.83	0.12	1.26	0.05	75.29	3.63
	0.5	-6.5	0.16	5.63	0.26	-1.93	0.27	1.4	0.3	6.64	0.21	-0.83	0.12	1.26	0.05	89.71	4.48
	0.25	-8.1	0.34	7.55	0.79	-2.97	0.34	2.38	0.44	8.42	0.28	-0.83	0.12	1.25	0.05	103.45	5.27
	Shoulder	-9.77	0.48	9.73	0.91	-3.65	0.4	2.39	1.28	9.98	0.83	-3.62	0.23	3.78	0.57	119.8	8.32
	Elbow	-4.1	0.31	8.68	0.29	-1.1	0.21	0.24	0.03	8.75	0.3	-0.85	0.1	1.22	0.05	60.4	2.74
23*	0.75	-1.92	0.33	4.71	0.23	-1.49	0.15	0.72	0.16	4.92	0.25	-0.41	0.19	0.86	0.25	44.89	3.28
	0.5	-2.67	0.39	4.7	0.24	-1.42	0.15	1.21	0.27	4.86	0.22	-0.41	0.19	0.86	0.25	53.93	4.17
	0.25	-3.55	0.5	4.79	0.29	-1.65	0.12	1.85	0.39	4.9	0.28	-0.41	0.19	0.87	0.25	62.3	4.95
	Shoulder	-4.45	0.63	5.01	0.76	-2.31	0.16	2.28	0.24	5.48	0.14	-1.49	0.11	2.1	0.22	71.22	3.61
	Elbow	-1.34	0.31	4.96	0.28	-1.76	0.2	0.41	0.11	5.26	0.33	-0.41	0.18	0.88	0.25	35.17	2.31
24	0.75	-3.65	2.43	9.23	1.55	-0.83	0.71	4.24	0.45	10.14	1.41	-0.71	0.14	1.76	0.18	101.21	13.63
	0.5	-6.32	1.94	9.53	0.44	-1.38	0.58	5.06	0.84	10.76	0.81	-0.7	0.14	1.76	0.18	118.92	17.87
	0.25	-9.29	1.49	13.11	0.77	-3.57	0.91	6.7	1.22	14.72	1.22	-0.69	0.15	1.76	0.18	134.89	21.04
	Shoulder	-12.79	0.3	18.62	1.7	-4.74	0.42	3.45	1.79	18.71	1.75	-2.49	0.89	3.61	0.21	161.85	16.98
	Elbow	-1.37	2.94	11.41	2.15	-0.54	1.26	4.5	0.88	12.33	1.68	-0.75	0.13	1.75	0.19	81.71	8.07
25*	0.75	-1.61	0.59	6.59	1.05	-0.31	0.07	1.65	0.2	6.68	0.94	-1.59	0.79	1.06	0.35	65.29	1.21
	0.5	-2.38	0.57	4.64	1.18	-1.03	0.52	1.87	0.37	4.79	1.18	-1.6	0.79	1.07	0.35	83.33	2
	0.25	-3.59	0.37	4.61	1.48	-2.42	1.36	1.95	0.63	4.99	1.24	-1.6	0.8	1.07	0.36	101.17	2.86
	Shoulder	-6.36	1.24	5.23	1.65	-3.95	2.38	1.74	0.97	7.03	0.49	-2.08	0.12	1.4	0.33	119.92	3.97
	Elbow	-1.14	0.51	8.68	0.45	-0.21	0.03	1.69	0.14	8.84	0.46	-1.59	0.78	1.05	0.34	48.38	1.59
28*	0.75	-3.5	0.17	10.15	0.4	-3.44	0.14	0.83	0.13	10.63	0.32	-3.5	0.38	0.93	0.2	76.84	1.9
	0.5	-3.71	0.2	7.42	0.35	-3.7	0.25	1.62	0.32	7.73	0.33	-3.5	0.39	0.93	0.2	92.06	2.67
	0.25	-4.37	0.2	5.36	0.19	-4.09	0.5	2.63	0.56	5.55	0.15	-3.51	0.39	0.93	0.19	106.99	3.4
	Shoulder	-6.55	0.7	5.13	0.85	-8.05	1.45	2.87	1.2	9.84	0.99	-2.71	0.26	2.24	0.45	139.91	0.85
	Elbow	-3.31	0.16	12.64	0.25	-3.57	0.24	0.38	0.11	13.14	0.18	-3.43	0.37	0.93	0.2	61.34	1.12
29*	0.75	-1.3	0.19	3.52	0.29	-1.88	0.18	0.87	0.08	3.98	0.32	-1.04	0.11	0.24	0.22	36.86	2.58
	0.5	-1.59	0.21	2.29	0.33	-1.64	0.12	1.42	0.09	2.67	0.3	-1.04	0.12	0.24	0.22	44.84	3.2
	0.25	-2.55	0.1	2.42	0.25	-2.11	0.21	2.1	0.12	3.17	0.35	-1.04	0.12	0.24	0.22	52.65	3.77
	Shoulder	-3.41	0.17	4.19	0.48	-4.12	0.57	0.36	0.23	5.14	0.54	-1.66	0.14	1.56	0.12	70.26	3.41
	Elbow	-1.06	0.16	4.57	0.28	-2.23	0.24	0.51	0.07	5.09	0.36	-1.01	0.11	0.24	0.22	28.75	1.95
31*	0.75	-0.94	0.31	3.21	0.41	-2.45	0.3	0.89	0.16	4.03	0.18	-0.95	0.1	0.28	0.15	36.51	3.72
	0.5	-1.65	0.36	2.89	0.59	-3.05	0.46	1.75	0.14	4.02	0.52	-0.95	0.09	0.28	0.15	45.54	4.71
	0.25	-2.56	0.3	3.86	0.86	-3.98	0.88	2.84	0.2	5.27	1.13	-0.96	0.09	0.28	0.15	54.44	5.65
	Shoulder	-4.94	0.29	6.39	1.51	-3.23	0.58	2.64	0.32	6.78	1.47	-1.65	0.11	1.72	0.54	64.13	4.51
	Elbow	-0.39	0.31	3.53	0.47	-2.39	0.07	0.27	0.2	4.27	0.38	-0.89	0.07	0.25	0.13	27.37	2.71
32*	0.75	-3.28	0.15	10.93	2.15	-2.73	0.36	1.33	0.13	11.15	2.2	-1.49	0.69	1.35	0.33	86.99	16.57
	0.5	-4.33	0.44	9.58	1.61	-2.77	0.81	2.69	0.12	9.7	1.7	-1.49	0.69	1.34	0.34	105.62	19.24
	0.25	-5.7	0.95	8.05	1.13	-3.18	1.08	4.35	0.14	8.39	0.85	-1.49	0.69	1.34	0.34	123.83	21.96
	Shoulder	-9.16	1.21	7.14	0.49	-4.08	0.13	4.19	0.49	9.23	1.1	-2.6	0.31	2.48	0.22	143.49	24.99
	Elbow	-2.64	0.14	12.74	2.48	-3.17	0.19	0.39	0.16	13.13	2.44	-1.5	0.7	1.37	0.34	68.46	13.03
33*	0.75	-4.12	0.31	10.76	0.69	-3.86	1.07	1.78	0.3	11.37	0.82	-2.26	0.69	1.16	0.42	85.24	4.22
	0.5	-5.39	0.36	9.6	0.49	-4.39	1.62	3.08	0.31	10.1	0.73	-2.26	0.7	1.16	0.42	102.7	4.83
	0.25	-6.87	0.45	8.95	0.57	-5.64	1.34	4.64	0.31	9.38	0.72	-2.26	0.7	1.16	0.42	119.55	5.37
	Shoulder	-9.55	0.93	11.56	0.62	-5.91	1.48	2.55	0.28	11.64	0.53	-4.22	0.44	4.08	0.12	136.32	6.04
	Elbow	-3.15	0.27	12.44	0.77	-4.15	0.94	1.07	0.22	13.13	0.82	-2.31	0.69	1.19	0.41	67.18	3.58
34	0.75	-1.91	0.21	3.66	0.43	-3.38	0.14	1.92	0.26	4.92	0.39	-0.6	0.12	0.77	0.13	56.44	3.66
	0.5	-2.45	0.12	3.07	0.39	-2.69	0.18	2.8	0.39	3.87	0.37	-0.6	0.12	0.78	0.14	69.91	5.5
	0.25	-3.11	0.08	3.34	0.45	-3.16	0.4	3.89	0.55	4.93	0.4	-0.61	0.12	0.78	0.14	82.61	7.18
	Shoulder	-5.84	0.64	5.28	0.44	-2.43	0.97	1.92	0.66	5.97	0.5	-2.21	0.07	2.38	0.25	90.99	5.62
	Elbow	-1.39	0.3	4.25	0.45	-4.24	0.14	1.36	0.18	6.01	0.41	-0.59	0.12	0.77	0.14	42.19	1.95
35*	0.75	-3.66	0.53	7.55	0.76	-1.52	0.96	0.59	0.09	7.44	0.87	-1.23	0.4	1.05	0.47	68.51	4.11
	0.5	-4.39	0.95	6.17	1.3	-2.36	1.65	1.47	0.39	6.21	1.28	-1.23	0.41	1.05	0.48	82.62	4.23
	0.25	-5.36	1.35	6.35	1.29	-3.13	2.15	2.51	0.74	6.56	1.14	-1.24	0.41	1.05	0.48	96.5	4.31
	Shoulder	-7.05	1.88	7.41	0.95	-4.78	1.79	4.03	0.84	7.83	1.16	-1.43	0.16	1.76	0.34	114.32	5.25
	Elbow	-3.28	0.23	9.39	0.74	-1.19	0.33	0.04	0.05	9.25	0.76	-1.28	0.42	1.07	0.48	54.2	3.88
36*	0.75	-4.87	0.99	11.15	0.95	-3.32	0.33	1.92	0.19	11.29	0.85	-1.83	0.85	2.28	0.7	93.45	3.27
	0.5	-6.53	1.14	9.32	1.27	-3.83	0.43	3.6	0.3	9.38	1.25	-1.83	0.85	2.28	0.7	112.65	3.02
	0.25	-8.46	1.31	8.62	1.39	-4.47	0.72	5.56	0.48	10.04	1.07	-1.83	0.85	2.27	0.69	130.4	2.51
	Shoulder	-12.5	1.11	11.23	1.29	-5.27	1.27	4.9	3.09	12.54	1.08	-3.7	0.9	4.55	1.17	148.98	2.47
	Elbow	-3.57	0.85	14.05	0.84	-3.46	0.93	0.9	0.35	14.4	0.72	-1.9	0.85	2.33	0.75	72.88	3.36
* Full gait cycle was available in both free and locked elbow conditions

## Sheet: AADL4L - Briefcase Carry
Briefcase Carry (135° Elbow) Moments and Axial Force
		AP Bending (Nm)				ML Bending (Nm)				Resultant Moment (Nm)		Torsion (Nm)				Axial Loading (N)
Subject	Segment/Humeral Length	Min (Ext)	SD	Max (Flex)	SD	Min (Abd)	SD	Max (Add)	SD	Max	SD	Min (ER)	SD	Max (IR)	SD	Max	SD
1	0.75	3.09	0.69	14.45	1.17	-7.15	0.6	-1.65	0.65	15.82	1.25	-3.95	0.37	-0.84	0.33	103.07	2.07
	0.5	0.05	1.16	12.5	1.55	-8.65	0.72	-1.74	0.78	14.77	1.76	-3.95	0.37	-0.84	0.33	111.42	2.21
	0.25	-3.66	1.91	10.68	1.95	-10.27	0.88	-1.84	0.9	14.33	2.03	-3.95	0.38	-0.84	0.33	119.99	2.32
	Shoulder	-5.97	2.59	11.61	2.49	-10.48	1.02	-2.11	0.43	14.81	2	-2.62	0.57	2.08	0.47	131.98	2.1
	Elbow	5.41	0.65	16.37	0.79	-6.02	0.54	-1.58	0.51	17.38	0.89	-3.99	0.37	-0.84	0.33	94.83	1.81
2	0.75	0.94	0.38	10.16	1.17	-3.88	0.41	0.55	0.09	10.53	1.16	-4.16	0.29	0.42	0.2	118.24	1.9
	0.5	-4.06	0.89	6.65	1.06	-5.9	0.56	0.35	0.18	8.38	0.92	-4.16	0.29	0.43	0.2	129.61	1.93
	0.25	-9.79	1.31	3.95	1.75	-8.1	0.73	0.16	0.35	10.44	0.96	-4.16	0.3	0.43	0.2	141.15	2.27
	Shoulder	-13.02	2.13	4.17	1.62	-11.44	0.16	-0.93	0.36	16.94	1.25	-2.96	0.39	1.69	0.44	167.66	4.08
	Elbow	4.05	0.19	13.75	1.3	-2.11	0.29	0.71	0.06	13.8	1.3	-4.3	0.31	0.41	0.19	106.93	1.99
3	0.75	1.88	0.36	9.72	1.34	-2.8	0.26	1.53	2.56	9.82	1.49	-2.48	0.54	0.36	1.39	82.77	3.59
	0.5	0.26	0.42	9.01	1.61	-4.13	0.62	1.7	3.5	9.32	1.91	-2.48	0.54	0.37	1.39	88.2	3.89
	0.25	-1.7	0.5	8.22	1.92	-5.66	0.95	1.97	4.51	8.9	2.36	-2.48	0.54	0.37	1.39	92.92	3.97
	Shoulder	-2.47	0.59	8.32	2.82	-7.11	1.35	2.62	5.11	9.9	2.28	-0.87	0.16	0.65	0.07	96.28	1.26
	Elbow	2.87	0.53	10.27	1.09	-1.62	0.09	1.42	1.77	10.29	1.13	-2.45	0.53	0.36	1.36	76.59	3.89
4	0.75	1.07	0.99	13.98	1.27	-3.29	0.59	1.46	2.59	14.15	1.31	-4.67	0.03	-0.51	0.38	108.08	3.81
	0.5	-1.72	1.24	12.55	1.52	-5.4	0.6	1.2	3.52	13.32	1.53	-4.67	0.03	-0.51	0.38	117.06	3.83
	0.25	-4.81	1.65	10.99	1.88	-7.86	0.45	1.03	4.48	13.02	1.57	-4.68	0.03	-0.5	0.39	127.28	4.4
	Shoulder	-6.24	2.25	11.22	2.18	-9.83	0.27	0.68	5.84	14.12	1.16	-1.83	0.21	2.36	0.16	141.22	4.97
	Elbow	3.4	0.86	15.19	1.14	-1.57	0.31	2.04	1.74	15.19	1.14	-4.66	0.03	-0.51	0.37	99.32	3.87
5	0.75	6.35	1.27	16.3	2.96	-1.3	0.38	1.64	0.61	16.35	2.99	-3.6	0.26	-0.36	0.83	88.77	5.59
	0.5	3.56	0.69	14.08	3.22	-2.66	0.5	1.05	1	14.12	3.24	-3.6	0.26	-0.36	0.83	96.98	6
	0.25	0.79	0.27	11.18	3.02	-4.52	0.43	0.84	1.41	12.21	2.99	-3.6	0.26	-0.37	0.83	102.62	5.37
	Shoulder	-2.93	0.23	8.8	3.61	-7.54	0.28	-1.19	1.06	11.11	2.1	-2.03	0.39	0.89	0.21	117.64	3.2
	Elbow	8.38	0.92	19.2	2.76	0.03	0.34	2.56	0.19	19.34	2.78	-3.78	0.27	-0.41	0.88	83.64	5.35
6	0.75	1.05	0.98	6.13	1.76	-11.08	1.13	-4.25	0.34	12.46	1.85	-3.34	0.35	-1.52	0.16	79.48	2.46
	0.5	-0.14	1.3	5.28	1.65	-11.94	1.4	-4.24	0.48	12.9	2.02	-3.34	0.35	-1.52	0.16	83.88	2.5
	0.25	-1.77	1.41	4.37	1.57	-12.85	1.67	-4.24	0.63	13.45	2.19	-3.34	0.35	-1.51	0.16	88.47	2.48
	Shoulder	1.85	1.55	11.64	2.57	-9.97	0.92	-4.08	0.48	14.54	2.23	-1.61	0.44	0.99	0.37	95.84	1.87
	Elbow	2.09	0.6	7.1	1.82	-10.41	0.96	-4.29	0.24	12.48	1.88	-3.36	0.37	-1.53	0.17	75.39	2.41
7	0.75	-1.22	1.91	5.58	0.19	-5.63	0.16	1.13	1.58	7.82	0.14	-2.85	0.63	0.7	0.51	85.91	2.95
	0.5	-4.79	2.59	2.94	0.19	-5.84	0.32	2.43	2.13	7.15	1.72	-2.85	0.63	0.7	0.51	91.2	3.04
	0.25	-8.78	3.2	0.88	0.77	-6	0.57	3.81	2.63	9.55	4.03	-2.85	0.63	0.69	0.51	96.54	3.2
	Shoulder	-12.44	5.67	2.66	0.23	-8.53	0.52	-0.6	0.24	13.92	4.72	-1.82	0.39	0.4	0.15	113.99	1
	Elbow	1.65	0.87	8.18	0.49	-5.33	0.28	0.04	0.94	9.68	0.21	-2.83	0.61	0.7	0.51	80.77	2.91
8	0.75	-2.1	1.32	4.48	3.36	-3.93	0.55	-0.04	0.48	6.1	2.79	-1.97	0.56	0.03	0.24	102.29	5.73
	0.5	-5.93	1.63	2.7	2.85	-4.69	0.68	0.21	0.57	6.9	1.6	-1.98	0.56	0.03	0.24	109.89	6.09
	0.25	-10.04	2.05	1.38	2.61	-5.52	0.84	0.52	0.67	10.2	1.93	-1.98	0.56	0.03	0.24	117.5	6.48
	Shoulder	-13.64	2.59	1.34	2.51	-7.83	0.49	0.05	0.84	14.5	2.42	-2.09	0.61	0.06	0.26	133.4	7.29
	Elbow	0.55	0.51	7.12	3.37	-3.33	0.46	-0.17	0.38	7.91	3.13	-2.03	0.56	0.02	0.25	94.7	5.41
9	0.75	-2.38	0.64	14.68	1.22	-7.38	0.21	-0.85	0.5	16.44	1.17	-3.53	0.23	-0.54	0.39	101.49	3.95
	0.5	-6.27	0.63	13.81	1.22	-8.61	0.42	-0.51	0.47	16.24	1.29	-3.53	0.23	-0.54	0.39	107.05	4.24
	0.25	-10.44	0.6	12.9	1.21	-9.94	0.62	-0.15	0.43	16.2	1.44	-3.53	0.23	-0.54	0.39	112.6	4.52
	Shoulder	-14.13	0.55	12.82	1.3	-10.6	0.67	-1.8	0.91	16.41	1.61	-3.39	0.63	2.7	0.05	118.48	3.58
	Elbow	0.2	1.02	15.33	1.05	-6.27	0.11	-1.01	0.41	16.56	0.98	-3.48	0.24	-0.52	0.38	95.92	3.67
10	0.75	-1.43	0.62	8.17	2.19	-8.18	1.7	0.32	0.72	11.51	2.84	-4.09	0.92	0.43	0.63	89.04	4.18
	0.5	-5.48	0.19	5.79	2.38	-9.03	1.9	1.48	0.74	10.71	2.91	-4.09	0.92	0.43	0.63	94.41	4.3
	0.25	-9.82	1.04	4.12	3.42	-9.82	2.09	2.8	0.73	11.5	1.11	-4.1	0.92	0.43	0.63	99.79	4.5
	Shoulder	-13.61	2.2	5.9	3.57	-10.13	1.4	0.55	1.2	15.09	1.06	-2.96	0.59	0.66	0.3	113.2	3.63
	Elbow	1.65	1.12	10.42	2.03	-7.46	1.55	-0.65	0.61	12.76	2.62	-4.17	0.92	0.41	0.64	83.69	4.11
11	0.75	0.85	0.28	6.06	1.8	-6.24	0.4	-1.63	0.12	8.62	1.65	-3.04	0.07	-0.83	0.06	81.05	3.58
	0.5	-0.51	0.39	4.51	2.07	-7.48	0.48	-1.81	0.11	8.62	1.64	-3.04	0.07	-0.83	0.07	86.52	3.84
	0.25	-2.49	0.19	2.77	2.31	-8.79	0.57	-1.99	0.11	9.27	1.27	-3.04	0.07	-0.83	0.07	92.02	4.04
	Shoulder	-1.42	0.28	6.28	2.03	-9.41	0.33	-3.74	0.41	10.64	0.61	-0.8	0.09	0.9	0.56	103.52	4.08
	Elbow	2.04	0.19	7.34	1.49	-4.98	0.33	-1.42	0.12	8.84	1.47	-2.99	0.07	-0.8	0.06	75.76	3.41
12	0.75	1.91	0.73	6.54	0.71	-8.71	1.32	-4.48	0.84	10.62	1.77	-2.23	0.19	-0.7	0.27	84.59	0.01
	0.5	0.34	0.9	5.42	0.51	-8.63	1.61	-4.11	0.93	9.88	2.04	-2.23	0.19	-0.7	0.27	91.09	0.26
	0.25	-1.55	1.27	4.19	0.3	-8.67	1.78	-3.61	1.01	9.32	2.13	-2.23	0.19	-0.7	0.27	97.71	0.53
	Shoulder	1.09	1.27	8.12	2.26	-6.61	0.4	-0.59	0.33	9.22	2.04	-1.4	0.21	0.56	0.09	106.92	1.29
	Elbow	3.26	0.76	7.9	0.92	-9.16	1.07	-4.95	0.76	11.95	1.45	-2.32	0.2	-0.73	0.29	78.4	0.23
13	0.75	0.07	1	3.64	0.17	-8.22	0.98	-2.65	0.45	8.77	1.16	-2.67	0.22	-0.77	0.24	80.06	5.09
	0.5	-1.27	1.53	2.23	0.38	-8.47	1.21	-2.42	0.44	8.63	1.32	-2.67	0.22	-0.77	0.24	84.53	5.56
	0.25	-3.25	1.58	1.02	0.42	-8.75	1.46	-2.08	0.57	8.78	1.46	-2.67	0.22	-0.77	0.24	89.27	6.01
	Shoulder	-0.1	0.37	7.38	1.7	-7.01	0.5	-1.91	0.2	9.65	1.53	-1.09	0.56	0.24	0.05	97.96	6.7
	Elbow	1.18	0.31	5.2	0.37	-8.29	0.83	-2.96	0.5	9.65	0.9	-2.77	0.21	-0.8	0.24	75.84	4.76
14	0.75	0.22	1.04	5.49	0.45	-4.56	0.35	-1.37	0.27	6.84	0.72	-2.86	0.38	-0.94	0.26	81.84	3.77
	0.5	-1.79	1.19	4.28	0.51	-6.12	0.41	-1.85	0.32	7.15	0.77	-2.86	0.38	-0.94	0.26	86.76	4.06
	0.25	-3.92	1.56	3.04	0.46	-7.85	0.46	-2.34	0.36	8.47	0.32	-2.86	0.38	-0.94	0.26	91.7	4.34
	Shoulder	-6.06	2.07	1.84	0.65	-10.03	0.61	-3.03	0.39	11.2	0.06	-1.93	0.62	0.43	0.24	104.28	4.56
	Elbow	1.9	0.72	7.11	0.22	-3.16	0.28	-0.87	0.15	7.53	0.31	-2.89	0.39	-0.96	0.26	76.96	3.56
15	0.75	0.45	0.48	4.09	1.1	-4.73	0.27	-0.57	0.15	6.17	0.9	-3.88	0.29	-0.55	0.1	84.29	1.81
	0.5	-2.37	0.92	1.1	0.77	-5.95	0.33	-0.65	0.18	6.16	0.19	-3.88	0.29	-0.55	0.1	90.79	2.08
	0.25	-6.45	0.9	-0.54	0.59	-7.24	0.39	-0.71	0.23	8.67	1.21	-3.88	0.29	-0.55	0.1	97.29	2.36
	Shoulder	-10.31	1.17	-1.56	0.65	-10.66	0.67	-1.34	0.16	13.15	1.73	-0.88	0.16	0.68	0.19	126.01	1.99
	Elbow	1.76	0.54	7.41	1.05	-3.67	0.29	-0.47	0.17	8.23	1	-3.9	0.28	-0.56	0.1	77.88	1.51
16	0.75	1.39	6.12	10.98	2.34	-10.39	4.88	-2.75	3.82	13.88	2.84	-3.37	1.53	-0.7	0.48	86.53	20.8
	0.5	-1.25	7.37	9.77	2.63	-11.42	5.83	-2.28	4.56	13.28	3.35	-3.37	1.53	-0.7	0.48	94.25	21.71
	0.25	-4.21	8.6	7.99	3.57	-11.82	7.46	-1.77	5.26	12.74	3.84	-3.37	1.53	-0.7	0.48	111.87	1.9
	Shoulder	-4.2	11.62	14.96	11.71	-7.33	1.45	-1.8	0.88	12.6	4.22	-2.03	1.57	1.01	0.54	109.25	21.32
	Elbow	3.88	5.11	13.07	1.87	-9.97	4.13	-3.28	3.17	15.31	2.52	-3.55	1.59	-0.73	0.51	78.86	19.91
17	0.75	-2.75	0.63	1.03	0.55	-7.94	1.1	1.35	1.27	7.95	1.1	-1.64	0.48	0.2	0.27	88.48	0.64
	0.5	-4.27	0.73	0.57	0.61	-8.96	1.25	2.02	1.25	9.06	1.26	-1.64	0.48	0.19	0.27	93.58	0.77
	0.25	-5.92	0.83	0.07	0.67	-9.97	1.42	2.71	1.26	10.28	1.4	-1.64	0.48	0.19	0.27	98.76	1
	Shoulder	-6.67	2.57	4.3	0.33	-11.09	1.62	0.88	0.81	11.43	1.99	-1.33	0.54	1.04	0.72	105.39	2.37
	Elbow	-1.45	0.41	1.56	0.37	-6.97	0.94	0.75	1.25	7.01	0.93	-1.65	0.48	0.2	0.27	83.38	0.53
18	0.75	1	2.15	10.78	3.21	-7.72	0.11	-2.72	0.61	12.4	3.02	-2.84	0.34	-0.84	0.38	94.58	3.82
	0.5	-0.12	2.5	10.74	3.72	-9.55	0.66	-2.94	0.78	12.84	3.39	-2.84	0.34	-0.84	0.38	102.21	3.61
	0.25	-1.67	2.33	10.87	4.15	-11.66	1.59	-2.88	0.97	13.58	3.64	-2.84	0.34	-0.84	0.38	108.74	4.42
	Shoulder	-1.16	2.22	12.76	4.81	-12.06	2.53	-2.17	0.78	14.75	3.51	-2.43	0.38	1.2	1.86	117.49	4.21
	Elbow	2.16	1.77	10.99	2.67	-6.41	0.32	-2.44	0.37	12.21	2.59	-2.83	0.31	-0.84	0.38	87.93	3.1
19	0.75	1.66	0.57	6.79	0.72	-6.09	0.36	-2.57	0.31	8.97	0.81	-2.58	0.4	-0.93	0.19	82.4	3.95
	0.5	-0.17	0.67	5.62	1.02	-6.48	0.32	-2.43	0.44	8.45	0.64	-2.58	0.4	-0.93	0.19	87.6	4.06
	0.25	-2.4	0.89	4.47	1.58	-7.04	0.32	-2.23	0.52	8.23	0.59	-2.58	0.4	-0.93	0.19	92.82	4.19
	Shoulder	-2.53	0.54	6.2	1.78	-7.62	0.58	-2.54	0.72	8.7	0.44	-1.17	0.22	0.7	0.36	103.96	4.69
	Elbow	3.11	0.32	8.26	0.74	-5.81	0.42	-2.59	0.2	9.93	0.96	-2.58	0.4	-0.93	0.19	77.26	3.91
20	0.75	0.43	0.4	5.02	0.99	-6.09	1.95	-0.87	0.07	7.95	0.83	-1.87	1.01	-0.06	0.11	98.98	2.37
	0.5	-0.74	0.45	4.23	0.72	-6.9	2.37	-0.82	0.14	8.1	1.67	-1.87	1.01	-0.06	0.11	105.48	2.6
	0.25	-2.03	0.74	3.59	0.61	-7.81	2.8	-0.73	0.26	8.53	2.43	-1.87	1.01	-0.06	0.11	112.01	2.9
	Shoulder	-2.25	0.7	5.86	1.1	-7.4	2.86	-0.05	0.64	9.37	3.01	-1.91	0.56	0.4	0.19	119.23	2.79
	Elbow	1.25	0.23	5.86	1.14	-5.25	1.55	-0.91	0.07	7.85	0.22	-1.86	1.01	-0.05	0.11	92.53	2.17
21	0.75	0.81	0.49	7.18	3.63	-5.77	0.94	-1.3	0.46	9.28	3.44	-1.39	0.57	0.51	0.35	95.49	7.57
	0.5	-0.71	0.83	7.16	3.85	-6.11	1.11	-0.96	0.52	9.28	3.52	-1.39	0.57	0.51	0.35	101.89	7.48
	0.25	-2.58	1.46	7.45	4.32	-6.59	1.19	-0.53	0.64	9.51	3.63	-1.39	0.57	0.51	0.35	108.25	7.38
	Shoulder	-2.4	1.38	8.55	5.03	-6.32	1.48	0.77	1.07	9.79	4.11	-2.05	0.79	1.58	0.48	114.82	6.52
	Elbow	2.13	0.44	7.73	3.44	-5.55	0.83	-1.61	0.44	9.47	3.35	-1.41	0.57	0.52	0.35	89.09	7.7
22	0.75	-0.42	0.56	7.72	1.02	-7.67	0.71	-0.12	0.09	10.58	0.65	-2.61	0.65	0.02	0.1	89.37	1.69
	0.5	-2.5	0.62	7.67	1.14	-9.29	0.87	0	0.1	11.61	0.81	-2.61	0.65	0.01	0.1	94.91	1.58
	0.25	-4.73	0.62	7.59	1.28	-10.96	1.04	0.11	0.13	12.78	0.99	-2.61	0.65	0.01	0.1	100.45	1.47
	Shoulder	-4.88	0.66	11.65	0.75	-9.55	1.11	0.19	0.59	14.35	1.21	-1.99	0.04	1.25	0.09	106.71	2.22
	Elbow	1.28	0.21	7.67	0.82	-6.01	0.53	-0.2	0.1	9.46	0.56	-2.56	0.64	0.03	0.1	83.84	1.85
23	0.75	1.91	0.71	8.25	0.66	-9.94	1.13	-3.25	0.33	12.58	1.34	-2.86	0.4	-0.24	0.38	89.82	1.79
	0.5	0.62	0.34	7.05	0.76	-10.16	1.39	-3.04	0.49	11.99	1.59	-2.86	0.4	-0.24	0.38	93.78	1.99
	0.25	-0.93	0.18	6.02	0.48	-10.43	1.54	-2.81	0.67	11.61	1.77	-2.86	0.4	-0.24	0.38	97.87	2.16
	Shoulder	-0.39	0.6	8.27	1.37	-9.08	0.82	-1.59	0.76	11.64	1.99	-1.45	0.56	0.93	0.06	104.45	2.98
	Elbow	2.69	0.57	9.15	0.62	-9.45	0.85	-3.26	0.22	12.87	1.14	-2.75	0.37	-0.23	0.36	85.87	1.63
24	0.75	0.77	1.08	6.44	0.57	-6.74	0.1	-1.25	0.83	9.11	0.66	-1.95	0.01	-0.29	0.37	91.78	3.48
	0.5	-0.79	1.42	5.79	0.58	-7.75	0.06	-1.09	1.03	9.42	0.62	-1.95	0.01	-0.29	0.37	98.63	3.89
	0.25	-2.67	1.41	5.14	0.58	-8.8	0.1	-0.92	1.22	9.89	0.61	-1.96	0.01	-0.29	0.37	105.46	4.29
	Shoulder	-2.96	1.82	7.86	1.29	-7.75	0.15	-0.73	1.13	10.67	0.67	-1.34	0.24	0.43	0.17	113.93	6.16
	Elbow	1.98	0.82	6.88	0.63	-5.78	0.16	-1.37	0.63	8.8	0.75	-1.93	0.01	-0.29	0.36	84.97	2.99
25	0.75	3.15	0.85	9.34	0.34	-5	0.21	-2.02	0.35	10.16	0.23	-3.17	0.19	-1.31	0.3	100.72	4.03
	0.5	1.44	1.14	7.16	0.69	-6.22	0.13	-2.43	0.47	8.64	0.41	-3.18	0.19	-1.31	0.29	108.04	4.1
	0.25	-0.94	1.29	5.11	1.51	-7.55	0.08	-2.84	0.6	7.98	0.37	-3.18	0.19	-1.31	0.29	115.44	4.23
	Shoulder	-0.76	1.67	5.56	1.51	-9.41	0.47	-3.07	0.54	9.71	0.31	-1.16	0.23	0.4	0.2	130.26	6.09
	Elbow	4.35	0.55	11.4	0.34	-3.85	0.21	-1.59	0.25	11.86	0.31	-3.1	0.18	-1.28	0.3	93.45	3.91
26	0.75	0.42	0.2	4.8	1.52	-10.05	1.68	-4.61	0.41	11.08	2.13	-4.78	0.45	-2.4	0.27	79.9	7.24
	0.5	-1.2	0.17	2.52	1.46	-10.39	1.74	-4.73	0.66	10.68	1.96	-4.78	0.45	-2.4	0.27	83.89	7.49
	0.25	-3.3	0.56	0.65	1.27	-10.82	1.67	-4.84	0.94	10.87	1.67	-4.78	0.45	-2.4	0.27	87.9	7.74
	Shoulder	0.72	1.47	6.36	1.78	-11.7	1.19	-5.51	0.6	12.66	1.56	-1.32	0.02	0.21	0.29	101.51	8.13
	Elbow	1.81	0.36	6.88	1.48	-9.54	1.44	-4.33	0.22	11.67	2.02	-4.63	0.44	-2.32	0.26	75.96	6.96
27	0.75	3.44	1.01	13.16	0.5	-3.43	0.5	0.11	0.17	13.44	0.51	-2.53	0.33	0.8	0.16	88.52	1.42
	0.5	1.65	1.37	10.32	0.32	-4.1	0.8	0.51	0.13	10.82	0.36	-2.53	0.33	0.8	0.16	95.17	1.42
	0.25	-1.27	1.65	7.24	0.68	-4.91	1.04	1.07	0.35	8.17	0.76	-2.53	0.33	0.8	0.16	101.89	1.47
	Shoulder	-5.89	1.66	5.53	0.52	-6.42	1.27	1.48	0.74	7.33	0.84	-0.86	0.08	0.68	0.2	120.06	0.79
	Elbow	4.75	0.57	15.47	0.81	-2.82	0.29	-0.07	0.14	15.63	0.84	-2.49	0.33	0.8	0.16	81.93	1.41
28	0.75	-2.4	2.97	9.45	2.32	-11.24	1.13	-0.61	1.05	13.98	2.57	-4.65	0.3	-0.18	0.24	100.65	4.02
	0.5	-5.41	2.97	8.57	2.4	-12.73	1.15	-0.14	1.04	14.4	2.6	-4.65	0.3	-0.18	0.24	108.16	4.29
	0.25	-8.8	2.76	7.57	2.39	-14.25	1.18	0.32	1.13	15.21	2.3	-4.65	0.3	-0.18	0.24	115.62	4.6
	Shoulder	-9.59	2.63	12.26	4.29	-13.49	0.87	-0.16	1.16	16.8	1.56	-3.33	0.04	1.9	0.31	129.17	7.83
	Elbow	-0.06	2.47	10.46	2.09	-9.9	1.1	-1.08	1.08	14.08	2.48	-4.69	0.29	-0.18	0.24	93.18	3.91
29	0.75	0.55	0.46	6.11	1.1	-5.83	0.72	-0.79	0.06	8.13	1.22	-3.53	0.37	-0.29	0.05	89.9	3.9
	0.5	-1.93	0.44	4.41	1.32	-6.8	0.78	-0.5	0.15	8.01	1.14	-3.53	0.37	-0.29	0.05	94.36	4.09
	0.25	-5.01	0.64	2.96	1.3	-7.79	0.84	-0.2	0.26	8.28	1.03	-3.53	0.37	-0.29	0.05	98.89	4.21
	Shoulder	-7.4	0.48	2.69	1.11	-9.19	0.98	-0.35	0.44	9.65	0.94	-2.03	0.38	0.61	0.1	114.68	4.03
	Elbow	1.98	0.41	8	0.62	-4.96	0.6	-1.03	0.11	9.14	0.75	-3.53	0.37	-0.29	0.05	85.52	3.74
30	0.75	3.33	1.74	15.22	1.53	-8.06	0.68	-1.42	0.55	16.87	1.44	-3.88	0.59	-0.6	0.25	109.63	7.59
	0.5	1.19	2.79	13.59	1.19	-9.24	0.76	-1.41	0.68	16.08	1.24	-3.88	0.59	-0.6	0.24	117.79	8.2
	0.25	-1.88	3.18	12	1.01	-10.81	1.2	-1.28	0.93	15.53	1.17	-3.88	0.59	-0.6	0.24	126.03	8.77
	Shoulder	-2	3.82	13.62	1.19	-11.16	2.88	0.67	2.35	15.49	1.24	-3.21	0.21	0.72	0.19	137.95	10.16
	Elbow	4.95	0.78	16.59	1.95	-6.94	0.55	-1.39	0.43	17.71	1.8	-3.85	0.59	-0.6	0.25	101.53	6.97
31	0.75	0.38	0.41	6.19	1.25	-5.76	0.89	-1.6	0.48	8	1.55	-3.44	0.06	-0.56	0.45	75.27	1.1
	0.5	-2.51	0.49	3.98	1.03	-6.1	0.71	-1.1	0.53	6.6	1.05	-3.44	0.06	-0.56	0.45	80.08	1.76
	0.25	-5.78	0.68	2.21	1.25	-6.57	0.64	-0.57	0.59	7.19	0.89	-3.44	0.06	-0.55	0.45	84.95	2.4
	Shoulder	-4.69	0.76	5.05	0.85	-8.97	1.77	-1.73	0.92	9.77	1.72	-1.79	0.47	1.29	0.22	100.48	3.35
	Elbow	2.57	0.44	8.33	1.19	-5.5	1.03	-1.94	0.37	9.81	1.55	-3.31	0.07	-0.53	0.43	70.64	0.72
32	0.75	1.41	0.2	7.78	0.46	-6.26	0.71	-1.22	0.28	9.97	0.73	-1.84	0.55	-0.2	0.1	102.95	3.55
	0.5	-0.03	0.81	6.14	0.54	-6.45	0.97	-0.86	0.32	8.87	0.98	-1.84	0.55	-0.2	0.1	110.97	3.81
	0.25	-1.88	1.14	4.37	0.62	-6.68	1.21	-0.45	0.36	7.89	1.33	-1.84	0.55	-0.2	0.1	119.07	4.21
	Shoulder	-1.84	0.98	5.68	1.39	-6.14	1.02	0	0.11	7.36	1.79	-0.82	0.1	0.28	0.09	131.37	4.33
	Elbow	2.58	0.21	9.29	0.45	-6.17	0.55	-1.53	0.25	11.14	0.61	-1.86	0.55	-0.2	0.1	95.01	3.24
33	0.75	-0.06	1.81	13.75	1.45	-12.02	2.04	-0.72	2.06	17.06	1.86	-2.85	0.46	0.28	0.88	110.57	14.49
	0.5	-2.55	1.63	13.38	1.29	-13.55	3.87	0.44	2.47	17.13	1.75	-2.84	0.46	0.27	0.88	120.73	18.99
	0.25	-5.39	1.32	13.17	1.39	-15.31	6.2	1.87	3.3	17.16	1.58	-2.84	0.47	0.27	0.88	129.66	21.09
	Shoulder	-7.94	2.84	17.11	1.47	-9.71	4.4	2.53	3.59	17.29	1.37	-2.76	1.13	2.88	3.36	126.07	14.51
	Elbow	2.11	1.65	14.81	1.67	-11.39	1.27	-1.71	1.94	17.89	1.89	-3.05	0.39	0.27	0.91	99.2	9.47
34	0.75	-1.56	0.12	3.86	1.53	-7.09	0.33	-1.86	0.08	8.12	1.02	-2.99	0.8	-1.05	0.22	75.23	0.95
	0.5	-3.84	0.48	2.43	1.5	-7.67	0.56	-1.47	0.03	8.1	0.98	-2.99	0.8	-1.05	0.22	79.45	1.11
	0.25	-6.45	0.87	1.01	1.69	-8.24	0.8	-1.02	0.11	8.34	0.94	-2.99	0.8	-1.06	0.22	83.88	1.23
	Shoulder	-6.55	0.76	3.76	1.62	-9.04	1.25	-3.25	0.35	9.39	1.32	-2.05	0.65	1.9	0.29	93.17	0.6
	Elbow	0.43	0.13	5.27	1.62	-6.54	0.14	-2.21	0.04	8.43	1.14	-3.01	0.81	-1.05	0.22	71.24	0.45
35	0.75	-1.41	0.3	5.38	0.45	-8.32	0.34	0.11	0.24	9.81	0.51	-1.46	0.16	0.06	0.12	88.73	4.02
	0.5	-3.61	0.39	5.43	0.61	-9.4	0.35	0.77	0.22	10.74	0.52	-1.46	0.16	0.06	0.12	94.58	4.29
	0.25	-6.02	0.47	5.46	0.8	-10.56	0.44	1.39	0.26	11.74	0.49	-1.47	0.16	0.06	0.12	102.8	5.09
	Shoulder	-6.44	0.52	11.23	0.96	-7.1	0.62	-0.52	0.39	12.77	0.43	-1.56	0.14	0.18	0.08	103.44	5.61
	Elbow	0.48	0.13	5.36	0.38	-7.63	0.34	-0.54	0.21	9.26	0.5	-1.5	0.16	0.03	0.12	82.61	3.3
36	0.75	0.52	0.46	7.78	0.99	-5.61	0.19	-0.22	0.61	9.47	0.99	-1.65	0.17	0.2	0.22	94.25	2.82
	0.5	-1.04	0.85	7.15	0.57	-6.48	0.18	0.18	0.59	9.41	0.65	-1.65	0.17	0.2	0.22	100.66	3.02
	0.25	-2.76	1.29	6.41	0.12	-7.37	0.39	0.59	0.52	9.41	0.45	-1.65	0.17	0.2	0.22	107.09	3.2
	Shoulder	-3.92	1.76	7.98	0.19	-6.51	0.69	1.28	0.62	9.77	0.6	-0.64	0.26	0.84	0.17	114.36	4.46
	Elbow	1.96	0.14	8.37	1.35	-4.9	0.27	-0.61	0.6	9.62	1.34	-1.67	0.16	0.2	0.22	87.87	2.64
37	0.75	-2.28	1.69	8.99	1.55	-4.4	0.81	-0.29	0.43	9.81	1.66	-2.09	0.1	-0.14	0.21	108.16	4.3
	0.5	-6.33	1.52	7.61	1.43	-5.12	0.77	0.12	0.48	8.39	1.91	-2.09	0.1	-0.14	0.21	116.07	4.55
	0.25	-10.83	1.21	6.47	1.07	-5.86	0.73	0.57	0.63	10.84	1.21	-2.09	0.11	-0.14	0.21	124.09	4.83
	Shoulder	-15.27	1.19	6.4	1.59	-7.31	0.9	0.1	0.9	15.63	1.05	-2.6	0.14	0.76	0.23	138.66	4.61
	Elbow	0.19	1.3	11.24	1.07	-3.87	0.81	-0.49	0.27	11.89	1.05	-2.15	0.1	-0.15	0.22	100.39	3.92
38	0.75	-0.38	0.06	4.69	0.88	-7.29	0.88	-1.27	0.18	8.62	1.24	-2.18	0.45	-0.25	0.21	94.48	3.11
	0.5	-2.37	0.63	3.79	0.94	-8.14	1.06	-1.06	0.25	8.91	1.41	-2.18	0.45	-0.25	0.21	99.82	3.13
	0.25	-4.95	0.95	3.13	0.72	-9.07	1.24	-0.71	0.35	9.5	1.45	-2.18	0.45	-0.25	0.21	105.29	3.2
	Shoulder	-5.5	1.32	5.29	0.64	-9.46	1.13	-1.33	0.6	10.48	1.55	-2.3	0.55	0.18	0.14	114.05	2.56
	Elbow	0.6	0.03	5.9	0.76	-6.98	0.69	-1.38	0.23	9.1	0.89	-2.26	0.44	-0.27	0.21	89.19	3
39	0.75	2.97	1.17	8.6	1.53	-7.16	0.89	-2.12	0.4	11.23	1.23	-2.73	0.29	-0.44	0.15	83.77	0.23
	0.5	1.65	1.31	7.78	1.32	-7.97	0.91	-2.1	0.51	11.18	0.87	-2.73	0.29	-0.44	0.15	88.96	0.55
	0.25	0.22	1.6	7.15	1.28	-8.81	0.94	-2.06	0.63	11.26	0.53	-2.73	0.29	-0.44	0.15	94.18	0.95
	Shoulder	0.02	1.53	8.92	1.02	-7.95	1.32	-1.43	0.54	11.72	0.38	-1.26	0.24	0.1	0.18	102.08	1.75
	Elbow	3.8	0.93	9.6	1.67	-6.51	0.89	-2.16	0.32	11.55	1.61	-2.77	0.29	-0.45	0.15	78.71	0.34
40	0.75	-3.87	2.93	6.45	1.61	-6.22	0.94	0.35	0.68	8.64	1.8	-1.79	0.23	0.25	0.16	105	3.89
	0.5	-7.61	3.31	5.43	2.04	-6.99	1.08	1.1	0.87	9.59	2.63	-1.78	0.23	0.25	0.16	113.7	4.09
	0.25	-11.6	3.54	4.48	2.19	-7.8	1.24	1.86	1.03	11.95	3.52	-1.78	0.24	0.25	0.16	122.43	4.27
	Shoulder	-14.18	3.71	7.06	2.68	-7.16	1.16	0.85	1.16	15.64	3.73	-2.9	0.86	0.44	0.32	134.62	4.46
	Elbow	-0.46	2.61	7.61	1.13	-5.63	0.8	-0.34	0.56	9.15	1.41	-1.83	0.23	0.25	0.17	96.43	3.88

## Sheet: AADL5L - Rapid Internal Rot.
Interal Rotation (90° Elbow) Moments andAxial Force
		AP Bending (Nm)				ML Bending (Nm)				Resultant Moment (Nm)		Torsion (Nm)				Axial Loading (N)
Subject	Segment/Humeral Length	Min (Ext)	SD	Max (Flex)	SD	Min (Abd)	SD	Max (Add)	SD	Max	SD	Min (ER)	SD	Max (IR)	SD	Max	SD
1	0.75	-14.94	3.05	15.63	1.54	-5.74	1.65	3.65	0.38	17.08	1.81	-36.2	2.64	24.26	2.14	75.43	10.23
	0.5	-24.76	3.38	18.43	1.57	-12.17	2.73	9.43	0.96	25.06	3.78	-36.33	2.68	24.27	2.14	86.27	11.77
	0.25	-34.59	4.13	21.47	1.4	-17.25	4.54	16.79	1.51	35.01	4.41	-36.47	2.71	24.29	2.14	97.27	12.98
	Shoulder	-25.68	2.51	22.83	3.36	-23.21	4.07	20.86	1.68	30.08	1.41	-47.84	2.67	35.24	2.98	81.45	7.59
	Elbow	-5.36	2.94	13.44	1.45	-6.44	2.07	3.08	1.36	14.88	2.21	-36.09	2.57	24.84	2.22	65.12	8.62
2	0.75	-6.71	1.62	10.86	0.87	-2.91	0.39	1.75	0.25	10.91	0.95	-19.06	3.2	19.48	1.82	56.32	4.95
	0.5	-10.96	2.37	13.06	1.61	-8.54	2.19	5.02	1.22	14.15	1.17	-19.09	3.2	19.49	1.81	66.23	6.04
	0.25	-16.29	2.95	16.02	2.23	-14.98	4	9.44	2.24	22.4	2.22	-19.12	3.2	19.5	1.81	76.19	7.19
	Shoulder	-5.3	3.56	15.47	3.13	-25.33	3.34	14.54	3.11	25.77	3.1	-25.8	2.94	22.81	2.18	77.89	6.12
	Elbow	-3.75	0.88	11.63	0.74	-6.19	1.16	4.27	0.55	11.8	0.7	-18.59	2.95	19.2	1.8	46.64	4.08
3	0.75	-5.21	2.29	3.83	0.73	-4.74	0.4	1.79	0.09	7.09	1.75	-9.83	0.63	7.16	1.05	26.64	4.93
	0.5	-7.49	3.17	5.03	1.02	-7.53	0.72	3.74	0.46	10.62	2.33	-9.84	0.63	7.17	1.05	30.75	4.19
	0.25	-10.1	4.13	6.22	1.35	-10.42	1.04	5.66	0.83	14.42	2.88	-9.85	0.63	7.17	1.05	34.67	3.15
	Shoulder	-4.62	2.6	8.51	1.15	-14.43	1.96	8.5	1.15	16.02	1.55	-13.29	3.18	7.94	1.33	38.13	6.48
	Elbow	-3.43	1.48	2.85	0.89	-1.94	0.15	-0.06	0.14	3.99	1.25	-9.4	0.61	6.98	1.01	22.44	5.45
4	0.75	-3.42	1.34	7.88	0.99	-10.86	3.2	9.73	1.59	12.88	1.17	-19.77	6.15	20.77	2.37	49.53	3.35
	0.5	-4.99	2.73	7.78	1.19	-18.73	5.47	15.35	1.99	20.59	3.06	-19.81	6.14	20.79	2.36	54.78	3.65
	0.25	-7.45	3.72	8.05	1.65	-26.99	7.94	20.96	2.28	28.81	5.83	-19.86	6.13	20.81	2.35	60.71	3.12
	Shoulder	-3.11	1.51	15.44	4.04	-28.61	8.04	21.42	1.82	31.52	8.48	-28.02	5.83	26.1	2.96	63.64	3.45
	Elbow	-2.98	0.78	8.32	0.82	-3.94	1.59	4.51	0.59	9.46	0.95	-19.57	6.15	20.33	2.28	44.68	2.06
5	0.75	-2.65	0.81	6.09	1.36	-3.94	0.16	2.86	0.46	6.78	1.34	-19.07	2.28	14.9	3.03	42.68	6.08
	0.5	-3.28	1.48	6.35	1.83	-10.65	0.94	6.38	0.83	11.06	1.13	-19.08	2.28	14.9	3.03	49.84	7.08
	0.25	-5.69	1.89	6.61	2.09	-17.36	1.54	10.23	1.43	18.23	1.88	-19.09	2.28	14.91	3.03	56.75	8.06
	Shoulder	-7.29	2.56	11.33	0.94	-19.71	2.6	11.19	2.34	21.43	2.57	-23.36	2.81	16.98	4	52.3	5.53
	Elbow	-3.54	0.96	9.45	1.06	-1.86	0.54	3.62	0.55	9.68	0.97	-19.2	2.3	13.98	3.26	35.3	5.05
6	0.75	-7.82	0.65	4.47	0.01	-1.71	0.06	0.17	0.06	7.89	0.59	-10.61	0.9	7.25	2.72	30.04	3.8
	0.5	-11.84	1.05	5.92	0.81	-2.83	0.75	1.33	0.35	12.11	0.87	-10.62	0.91	7.26	2.72	32.74	3.68
	0.25	-16	1.46	7.39	1.63	-4.49	1.04	2.47	0.73	16.53	1.16	-10.64	0.91	7.27	2.72	35.33	3.51
	Shoulder	-3.09	0.66	8.3	1.6	-13.59	1.7	5.98	1.34	15.63	0.64	-17.33	1.75	9.54	3.31	33.95	1.4
	Elbow	-4.21	0.29	4.13	0.01	-2.54	0.6	0.84	0.37	4.47	0.21	-10.84	0.94	7.35	2.73	27.26	3.86
7	0.75	-6.2	2.19	3.38	0.41	-2.5	0.14	0.12	0.14	6.21	2.2	-9.19	2.53	7.69	0.61	36.84	4.28
	0.5	-9.38	2.51	4.62	0.42	-2.6	0.11	1.45	0.51	9.48	2.6	-9.19	2.53	7.7	0.6	42.5	4.77
	0.25	-12.94	2.98	6.51	0.68	-3.11	0.61	3.08	1	13.12	3.13	-9.2	2.53	7.7	0.6	48.06	5.21
	Shoulder	-4.79	1.63	6.58	0.55	-14.48	3.11	8.24	1.94	14.53	3.17	-12.64	3.19	8.55	0.69	49.79	5.46
	Elbow	-3.59	1.9	4.19	0.56	-4.17	0.16	1.36	0.31	5.81	0.5	-9.08	2.48	7.49	0.58	31.31	3.73
8	0.75	-5.66	0.82	5.47	0.44	-3.82	0.63	1.02	0.07	6.83	1.03	-10.88	2.33	8.15	1.42	39.42	1.15
	0.5	-8.9	0.81	6.25	0.65	-8.38	1.42	3.81	0.69	12.15	1.57	-10.89	2.33	8.16	1.42	45.66	1.33
	0.25	-12.72	0.81	7.61	0.85	-13.11	2.23	6.84	1.25	17.96	2.2	-10.9	2.33	8.17	1.43	51.56	1.4
	Shoulder	-6.58	0.48	9.31	0.74	-16.55	1.13	8.68	1.54	17.11	1.39	-19.59	3.61	9.63	1.29	47.75	1.78
	Elbow	-3.52	1	6.19	0.08	-3.16	0.16	1.32	0.12	6.59	0.2	-10.91	2.35	8.14	1.38	32.91	0.88
9	0.75	-7.57	1.16	6.11	1.1	-5.03	0.87	3.22	0.57	9.08	1.44	-11.79	1.99	11.09	1.67	43.03	2.54
	0.5	-11.35	1.79	8.31	1.47	-8.36	1.44	6.25	1.12	14	2.18	-11.81	1.99	11.09	1.67	46.02	2.71
	0.25	-15.53	2.5	10.64	1.8	-11.68	1.98	9.26	1.7	19.25	2.93	-11.82	1.99	11.09	1.67	48.68	2.85
	Shoulder	-4.68	3.67	9.72	1.68	-19.49	3.59	12.26	1.97	19.77	3.41	-18.51	2.36	15.07	2.21	43.57	4.91
	Elbow	-4.54	0.7	5.32	0.12	-1.96	0.12	0.76	0.42	5.59	0.14	-11.77	1.97	11.24	1.71	39.69	2.35
10	0.75	-3.2	1.61	4.45	0.96	-2.87	0.25	0.27	0.11	4.8	0.74	-15.82	2.42	5.48	0.6	28.44	1.6
	0.5	-6.45	2.25	4.03	0.91	-4.36	1.21	0.74	0.61	7.82	2.18	-15.83	2.42	5.49	0.61	33.49	2.41
	0.25	-9.99	2.95	4.15	0.51	-8.09	2.4	2.48	0.7	12.88	3.34	-15.83	2.41	5.49	0.61	38.58	3.56
	Shoulder	-1.64	2.2	8.6	2.39	-15.68	2.96	5.11	0.14	17.17	3.92	-16.15	3.17	5.85	0.64	45.26	4.45
	Elbow	-0.59	1.19	5.49	0.35	-3.7	0.27	3.55	0.87	6.07	0.62	-15.46	2.37	5.39	0.64	23.4	1.48
11	0.75	-1.81	1.68	3.79	0.82	-1.72	0.24	-0.35	0.42	4.33	0.13	-5.53	1.39	4.65	2.2	24.09	2.28
	0.5	-3.62	2.4	4.91	1.33	-3.26	0.63	0.7	1.11	6	0.27	-5.54	1.39	4.66	2.2	28.65	2.3
	0.25	-5.61	3.21	6.16	1.88	-4.99	0.99	1.67	1.76	8.92	0.49	-5.54	1.4	4.67	2.2	33.18	2.24
	Shoulder	-1.04	1.15	6.03	0.73	-6.86	2.97	4.17	2.78	9.87	0.63	-7.31	2.96	6.83	2.92	37.16	3.44
	Elbow	-0.39	1.03	2.9	0.53	-1.75	0.09	0.05	0.1	3.58	0.34	-5.23	1.32	4.46	2.1	19.68	2.46
12	0.75	-0.9	1.49	4.38	1.5	-3.59	0.85	0.23	0.78	4.53	1.27	-20.61	6.95	10.8	3.61	28.16	1.5
	0.5	-4.91	2.65	5.34	1.38	-8.76	2.5	3.29	1.69	10.08	3.39	-20.63	6.94	10.8	3.62	34.99	1.64
	0.25	-9.38	4.09	6.38	1.31	-14.27	4.28	6.24	2.55	17.08	5.83	-20.64	6.94	10.81	3.62	42.91	1.44
	Shoulder	-3.51	1.2	12.29	2.67	-22.16	8.85	10.22	3.66	24.96	8.73	-19.21	6.29	11.54	3.36	64.74	5.5
	Elbow	0.64	0.49	4.88	1.03	-3.22	0.25	2.72	1.19	5.03	1.09	-21.04	7.14	11.01	3.7	21.98	2.01
13	0.75	-2.24	0.97	2.09	0.34	-2.08	0.06	-0.56	0.14	3.21	0.39	-9.53	1.47	3.59	0.29	19.48	0.81
	0.5	-4.01	1.39	3.24	0.54	-4.24	0.41	0.15	0.33	5.73	1.05	-9.54	1.47	3.59	0.29	22.58	0.95
	0.25	-6.1	1.62	4.52	0.71	-6.51	0.66	0.92	0.47	8.52	1.46	-9.54	1.47	3.59	0.29	25.63	1.06
	Shoulder	-1.52	0.72	9.05	1.57	-4.7	1.85	2.2	1.01	9.25	1.5	-11.43	1.92	5.09	0.67	27.5	2.14
	Elbow	-0.79	0.53	1.87	0.35	-2.33	0.1	0.3	0.17	2.74	0.05	-9.42	1.49	3.65	0.31	16.32	0.66
14	0.75	-4.93	0.76	3.92	0.89	-3.5	0.35	1.91	0.87	6	0.86	-13.49	1.42	6.08	0.64	26.24	2.42
	0.5	-6.16	0.88	3.97	0.66	-8.6	0.8	3.52	0.53	10.55	1.19	-13.49	1.42	6.09	0.64	30.55	2.06
	0.25	-7.9	1.2	4.19	0.41	-13.91	1.27	5.42	0.29	15.93	1.59	-13.49	1.42	6.09	0.64	35.26	2.15
	Shoulder	-3.71	0.9	6.98	1.38	-20.2	1.95	8.08	0.58	20.89	1.94	-13.82	1.04	6.35	0.36	35.15	0.43
	Elbow	-4.26	0.85	4.31	0.71	-1.81	0.22	1.97	0.05	4.49	0.83	-13.42	1.46	6.09	0.63	21.99	3.04
15	0.75	-2.44	1.12	6.12	0.65	-5.66	0.48	3.31	0.57	6.85	0.85	-22.35	2.03	12.97	1.88	34.2	1.85
	0.5	-5.25	1.84	5.92	0.47	-11.64	0.4	6.28	1.15	11.74	0.26	-22.37	2.03	12.98	1.89	39.69	1.62
	0.25	-8.33	2.38	7	0.39	-17.89	0.27	9.24	1.79	18.06	0.17	-22.4	2.04	12.99	1.89	45.19	1.46
	Shoulder	-12.15	3.08	12.07	1.6	-24.61	0.55	10.72	2.48	25.76	0.81	-19.99	1.53	12.86	1.51	44.56	3.01
	Elbow	-1.66	0.79	6.48	0.69	-0.37	0.13	2.55	0.41	6.48	0.69	-21.9	2.04	12.51	1.8	28.64	2.13
16	0.75	-2.09	2.18	6.04	1.57	-3.99	0.74	0.23	0.22	6.14	1.47	-30.84	13.5	15.71	4.32	41.97	2.16
	0.5	-8.62	4.5	8.5	2.54	-11.98	5.23	5.86	1.77	14.44	5.75	-30.89	13.5	15.73	4.33	46.75	2.57
	0.25	-15.7	6.73	12.05	3.02	-20.04	9.25	11.43	3.19	24.88	10.03	-30.94	13.5	15.75	4.34	51.48	3.4
	Shoulder	-11.3	7.55	15.65	8.32	-27.24	10.68	15.8	4.12	30.51	13.24	-35.38	14.39	20.31	5.01	52.69	2.2
	Elbow	0.84	0.37	9.91	1.19	-6.12	1.06	5.23	3.08	10.97	1.43	-31.65	14.04	15.91	4.57	37.17	2.22
17	0.75	-1.11	0.26	1.88	0.18	-2	0.24	-0.48	0.24	2.22	0.1	-3.12	0.5	3.58	0.23	20	2.33
	0.5	-2.28	0.54	2.9	0.2	-2.25	0.37	0.18	0.17	3.08	0.05	-3.12	0.5	3.58	0.23	24.04	2.59
	0.25	-3.53	0.75	3.93	0.23	-2.55	0.45	0.81	0.18	4.15	0.12	-3.13	0.5	3.59	0.23	28.05	2.83
	Shoulder	-0.72	0.9	4.03	0.42	-4.21	0.58	3.47	0.47	4.96	0.37	-3.5	0.56	4.11	0.32	31.28	3.07
	Elbow	-0.02	0.02	1.02	0.08	-2.09	0.22	-1.05	0.24	2.18	0.22	-3.2	0.5	3.64	0.25	15.95	2.08
18	0.75	-5.37	1.11	4.65	0.8	-5.32	1.04	2.08	0.65	7.01	0.97	-22.14	3.33	8.95	0.82	33.54	3.32
	0.5	-6.35	1.68	5.42	0.8	-12.69	2.07	5.17	1.05	13.81	2.26	-22.15	3.33	8.96	0.82	39.62	4.25
	0.25	-8.73	1.45	6.23	0.74	-20.3	3.14	8.12	1.44	21.63	3.27	-22.17	3.33	8.97	0.81	45.71	5.1
	Shoulder	-7.07	1.52	17.83	5.3	-23.49	2.33	10.12	1.49	28.65	3.78	-22.85	2.62	9.78	1.05	54.45	8.96
	Elbow	-4.48	0.76	5.46	0.27	-2.35	0.44	1.73	0.5	5.6	0.32	-21.79	3.37	9.19	0.87	27.77	2.17
19	0.75	-3.33	0.43	2.65	0.31	-2.81	0.8	0.5	0.3	4.32	0.79	-8.88	2.09	4.12	1.33	26.74	1.95
	0.5	-5.43	0.94	2.96	0.36	-5.02	1.41	1.95	0.46	7.27	1.54	-8.9	2.09	4.12	1.33	31.22	2.21
	0.25	-7.83	1.39	3.66	0.53	-7.2	2	3.45	0.64	10.4	2.2	-8.91	2.09	4.13	1.33	35.62	2.64
	Shoulder	-2.41	0.64	5.32	1.37	-11.78	2.25	5.34	0.9	12.19	2.42	-10.73	2.28	4.55	1.5	38.06	3.44
	Elbow	-1.94	0.2	3.14	0.38	-1.24	0.06	-0.23	0.1	3.28	0.43	-8.74	2.04	4.09	1.29	22.16	1.94
20	0.75	-2.87	0.65	4.11	0.63	-4.54	0.35	2.9	0.62	5.25	0.53	-12.23	0.71	9.23	1.49	25.54	1.97
	0.5	-4.27	0.85	4.98	0.88	-8.27	0.6	5.63	1.12	9.21	0.91	-12.24	0.71	9.25	1.49	30.03	2.1
	0.25	-6.12	0.92	6	1.09	-12.01	0.91	8.36	1.65	13.22	1.35	-12.25	0.72	9.26	1.49	34.67	2.16
	Shoulder	-2.6	0.47	7.24	0.56	-11.8	2.8	10.51	1.86	13.71	2.06	-15.9	1.43	10.75	1.75	41.73	2.71
	Elbow	-2.06	0.58	3.68	0.29	-0.9	0.37	0.37	0.08	3.69	0.28	-12.4	0.76	9.25	1.47	21.34	1.61
21	0.75	-7.38	0.4	5.27	0.78	-6.39	1.06	2.56	0.34	9.72	0.98	-16.56	1.2	11.19	1.26	37.11	2.09
	0.5	-10.48	0.81	6.94	0.81	-11.73	1.92	5.76	0.68	15.74	1.95	-16.58	1.2	11.2	1.26	42.34	2.16
	0.25	-14.04	1.28	8.69	0.83	-17.03	2.9	8.95	1.22	22.04	2.98	-16.59	1.2	11.2	1.26	47.59	2.5
	Shoulder	-4.24	0.53	12.95	2.08	-18.27	3.72	11.8	2.03	21.69	3.67	-24.43	2.12	13.69	1.51	46.12	1.33
	Elbow	-4.82	0.1	5.12	0.29	-1.81	0.31	0.15	0.03	5.13	0.28	-15.85	1.29	11.13	1.27	32.09	2.2
22	0.75	-2.9	1.2	2.74	0.24	-5.2	1.94	1.33	0.86	5.87	2.16	-12.16	5.09	4.55	1.72	22.07	1.47
	0.5	-4.89	2.08	3.52	0.43	-9.03	3.55	2.88	1.62	9.93	3.73	-12.16	5.1	4.56	1.72	25.83	1.22
	0.25	-7.26	2.87	4.36	0.63	-12.97	5.12	4.43	2.42	14.19	5.31	-12.17	5.1	4.56	1.72	29.76	1.32
	Shoulder	-5.15	4.06	10.51	3.77	-14.4	5.26	5.55	2.57	16.38	5.76	-14.13	5.95	5.29	2.05	32.73	2.9
	Elbow	-1.98	0.72	2.59	0.33	-1.54	0.27	0.19	0.09	2.74	0.56	-11.66	4.92	4.36	1.67	18.38	1.78
23	0.75	-4.93	0.5	3.26	0.14	-6.5	1.15	2.08	0.62	7.85	0.78	-14.83	2.29	8.49	0.75	33.4	3.86
	0.5	-9.02	0.89	4.33	0.55	-11.45	1.98	5.15	1.16	13.62	1.44	-14.85	2.29	8.5	0.75	37.2	4.35
	0.25	-13.21	1.56	5.94	0.69	-16.29	2.83	8.21	1.75	19.46	2.19	-14.87	2.29	8.51	0.75	40.96	4.82
	Shoulder	-10.46	4.14	13.77	2.88	-17.78	1.5	9.4	0.4	20.66	2.13	-19.63	3.15	10.45	0.93	35.52	4.48
	Elbow	-1.81	0.65	3.39	0.78	-1.63	0.4	0.42	0.15	3.52	0.79	-15.19	2.32	8.36	0.64	29.54	3.38
24	0.75	-2.7	0.49	4.77	0.38	-7.77	2.64	4.29	0.3	8.21	2.68	-17.87	2.95	8.88	0.37	35.06	3.34
	0.5	-3.45	0.5	5.23	0.5	-13.14	3.16	7.12	0.6	13.39	3.26	-17.89	2.95	8.9	0.37	40.78	2.67
	0.25	-4.95	0.79	5.85	0.7	-18.71	3.71	10.02	0.94	18.99	3.8	-17.9	2.95	8.92	0.37	46.43	1.89
	Shoulder	-5.4	1.53	8.92	2.17	-19.62	2.93	12.08	1.21	21.45	3.38	-21.79	4.27	10.16	0.46	47.88	2.66
	Elbow	-3.1	0.75	4.65	0.27	-2.86	1.83	1.91	0.47	5.4	0.85	-17.4	2.91	8.91	0.35	29.25	3.91
25	0.75	-0.6	0.06	4.66	0.63	-3.67	0.87	2.2	0.13	4.88	0.57	-17.79	7.35	16.55	3.31	37.36	1.18
	0.5	-2.86	0.23	5.12	0.36	-9.92	3.26	6.84	1.17	10.55	2.36	-17.82	7.37	16.57	3.31	42.9	1.13
	0.25	-6.55	1.48	6.06	0.92	-16.35	5.69	11.77	2.29	17.59	4.16	-17.85	7.39	16.6	3.31	48.3	1.21
	Shoulder	-6.6	6.84	11.69	3.74	-20.5	6.16	14.31	3.55	21.83	5.28	-20.57	7.73	18.58	3.24	49.72	2.7
	Elbow	0.12	1.62	7.95	1.34	-2.93	1.13	2.5	1.09	7.52	1.23	-17.61	7.21	16.12	3.24	31.76	1.23
26	0.75	-2.57	0.73	2.88	0.31	-2.56	0.65	0.95	0.64	3.73	0.75	-6.94	1.29	5.68	1.48	29.15	4.84
	0.5	-4.66	0.99	3.34	0.63	-4.43	1.1	1.71	1.05	6.37	1.44	-6.94	1.3	5.69	1.48	32.39	4.84
	0.25	-6.84	1.4	4.67	0.85	-6.31	1.57	2.55	1.34	9.2	2.02	-6.94	1.3	5.7	1.49	35.64	4.85
	Shoulder	-1.26	1.58	6.3	1.66	-8.59	1.43	5.47	2.03	10.19	2.04	-9.32	2	6.9	1.86	35.86	3.24
	Elbow	-0.86	0.8	3.56	0.58	-2.76	0.47	0.14	0.31	4.47	0.76	-7.03	1.3	5.55	1.46	25.96	4.88
27	0.75	-4	1.17	4.49	0.38	-7.3	1.08	4.21	0.99	8.1	1.14	-45.77	2.51	22.71	0.77	30.91	3.87
	0.5	-9.41	2.65	7.57	0.38	-19.24	1.31	12.48	2.01	20.82	1.84	-45.82	2.51	22.71	0.77	38.07	4.55
	0.25	-16.87	4.29	10.65	1.04	-30.6	1.53	20.69	3.09	33.23	2.46	-45.86	2.51	22.71	0.77	45.17	5.13
	Shoulder	-19.69	4.43	27.51	2.88	-34.68	2.47	26.32	2.44	42.59	2.04	-47	3.59	23.41	1.25	49.17	5.07
	Elbow	-2.3	1.07	8.08	0.44	-4.31	0.31	5.03	0.76	8.13	0.49	-44.49	2.37	22.26	0.79	23.88	3.09
28	0.75	-5.13	1.69	5.49	0.36	-4.21	0.77	0.92	0.6	6.64	1.28	-34.77	1.75	12.34	0.89	34.03	1.69
	0.5	-8.08	1.59	6.73	0.26	-14.28	0.92	4.19	0.87	16.39	0.71	-34.78	1.75	12.35	0.89	40.12	1.87
	0.25	-11.2	1.6	8.19	0.52	-24.48	1.18	7.48	1.11	26.94	0.72	-34.8	1.76	12.36	0.89	46.2	2.11
	Shoulder	-8.54	2.41	29.21	4.88	-28.8	0.21	9.94	1.14	40.9	3.64	-30.24	2.79	12.5	0.99	52	3.69
	Elbow	-2.63	1.92	5.28	1.02	-3.86	0.21	5.65	0.88	6.47	0.85	-33.74	1.83	12.19	0.98	27.87	1.57
29	0.75	-4.96	0.31	3.61	0.47	-1.44	0.07	0.47	0.12	4.97	0.31	-12.93	1.87	6.27	1.39	23.38	2.07
	0.5	-8.18	0.72	4.16	0.55	-3.09	0.68	2.33	0.91	8.64	0.87	-12.95	1.87	6.28	1.39	27.3	2.17
	0.25	-11.52	1.14	4.74	0.64	-5.96	1.21	4.35	1.45	12.81	1.51	-12.97	1.87	6.29	1.39	31.09	2.31
	Shoulder	-4.46	0.98	7.41	1.8	-14.1	3.22	6.81	1.92	15.64	2.39	-14.13	1.54	6.59	1.23	32.19	1.63
	Elbow	-1.92	0.1	3.08	0.35	-2.15	0.32	2.93	0.34	3.75	0.47	-12.67	1.8	6.16	1.37	19.34	1.99
30	0.75	-2.2	0.67	5.21	0.71	-6.92	0.69	1.55	0.44	7.26	0.84	-23.97	0.69	7.87	0.96	37.11	3.48
	0.5	-2.74	0.71	5.22	0.66	-15.74	0.49	3.32	0.87	15.93	0.57	-23.98	0.7	7.88	0.96	43.33	4.18
	0.25	-3.5	0.68	5.85	0.45	-24.75	0.53	5.39	1.06	24.93	0.63	-23.98	0.7	7.88	0.96	49.52	4.96
	Shoulder	-4.1	2.1	22.9	0.71	-20.9	1.02	6.54	1.64	30.92	0.23	-27.83	1.69	8.95	1.44	52.48	3.81
	Elbow	-2.01	0.7	6.54	0.67	-2.06	0.25	1.87	0.65	6.63	0.7	-24.01	0.67	7.84	0.98	30.85	2.91
31	0.75	-2.5	0.47	3.85	0.27	-2.35	0.36	0.78	0.39	4.12	0.21	-10.76	1.94	8.01	0.59	27.37	0.44
	0.5	-5.75	0.22	5.07	0.36	-5.13	0.9	2.36	0.51	7.65	0.43	-10.78	1.94	8.01	0.58	32.51	0.43
	0.25	-9.58	0.31	6.2	0.55	-8.07	1.18	3.9	0.75	12.35	0.61	-10.8	1.94	8.01	0.58	38.28	0.64
	Shoulder	-3.11	1.69	6	1.98	-16.72	1.04	9.8	1.21	17.2	1	-10.01	1.81	6.57	0.48	43.58	3.23
	Elbow	-1.22	0.4	2.81	0.26	-3.22	0.04	1.09	0.37	4.01	0.18	-10.23	1.85	7.63	0.54	22.21	0.58
32	0.75	-3.93	0.83	5.64	0.69	-9.82	1.78	3.36	0.91	10.23	2.2	-23.51	7	15.73	3.38	33.5	3.39
	0.5	-6.17	1.98	7.83	1.31	-17.41	3.52	7.71	1.35	18.12	4.14	-23.53	7	15.73	3.38	38.51	3.7
	0.25	-9.18	3.1	10.1	1.97	-25.36	5.29	12.02	1.88	26.44	6.04	-23.54	7.01	15.73	3.38	43.59	4.07
	Shoulder	-8.51	4.35	20.79	6.92	-25.14	2.7	15.04	1.18	32.04	6.21	-26.87	8.91	18.19	5.13	62.55	2.29
	Elbow	-2.25	0.33	4.64	0.88	-2.93	1.11	-0.43	0.52	5.12	0.32	-23.85	6.9	15.49	3.34	28.78	2.9
33	0.75	-5.67	0.58	8.31	0.24	-5.63	0.36	1.31	0.97	8.31	0.24	-26.5	0.94	15.31	2.83	45.64	3.21
	0.5	-8.76	0.72	10.74	0.68	-13.02	0.9	3.74	0.51	15.68	0.55	-26.51	0.95	15.33	2.82	51.74	3.12
	0.25	-12.19	0.94	13.44	1.22	-20.46	1.54	6.87	0.93	23.72	1.12	-26.53	0.95	15.34	2.82	57.7	2.92
	Shoulder	-3.85	2.38	16.9	3.26	-19.26	2.9	11.38	1.76	25.63	0.64	-32.47	2.05	19.41	2.6	53.07	3.05
	Elbow	-3.14	0.52	8.09	0.37	-3.54	0.47	1.52	0.27	8.54	0.32	-26.57	0.93	15.68	2.94	39.45	3.04
34	0.75	-1.02	0.48	1.91	0.29	-2.54	0.32	1.12	0.18	2.68	0.2	-10.05	0.45	6.17	0.5	21.99	0.47
	0.5	-1.89	0.66	2.39	0.44	-5.55	0.75	2.99	0.34	5.78	0.58	-10.07	0.46	6.18	0.5	26.63	0.7
	0.25	-2.97	0.86	2.85	0.59	-8.63	1.25	4.84	0.5	9.12	1.05	-10.09	0.47	6.18	0.5	31.3	0.94
	Shoulder	-3.21	0.41	6.16	1.19	-12.27	1.67	7.16	0.41	13.69	1.6	-8.51	0.5	5.51	0.47	38.47	2.12
	Elbow	-0.34	0.35	3.2	0.08	-1.22	0.18	0.59	0.04	3.22	0.07	-10.18	0.41	6.17	0.5	17.42	0.35
35	0.75	-2.87	1.01	4.56	0.73	-5.14	0.72	2.12	0.16	5.97	0.62	-14.18	2.03	9.02	1.21	26	1.36
	0.5	-4.12	1.24	4.89	0.68	-9.63	0.89	4.44	0.56	10.34	0.87	-14.2	2.03	9.03	1.21	30.94	1.12
	0.25	-5.5	1.45	5.19	0.58	-14.27	0.99	6.78	1.08	15.07	0.93	-14.21	2.04	9.04	1.21	36.2	1.16
	Shoulder	-2.61	2.05	12.62	2.49	-14.07	1.38	8.71	1.67	18.82	0.49	-15.65	2.34	10.09	1.25	40.46	1.85
	Elbow	-1.95	0.7	4.43	0.82	-1.21	0.07	0.54	0.18	4.47	0.82	-14.74	2.05	9.17	1.24	21.81	2.18
36	0.75	-8.61	0.39	5.6	0.8	-5.64	0.45	3.01	0.52	10.05	0.6	-30.51	0.71	11.95	0.55	41.69	5.73
	0.5	-10.41	0.17	6.19	0.58	-13.98	0.54	7.55	0.47	16.99	0.55	-30.53	0.71	11.96	0.54	48.13	8.59
	0.25	-12.73	0.27	7.55	0.55	-22.47	0.82	12.11	0.41	25.54	0.33	-30.55	0.72	11.96	0.54	55.12	11.05
	Shoulder	-3.04	2.73	13.04	1.76	-30.75	1.88	16.62	0.43	32.44	1.85	-31.99	0.87	14.5	0.4	75.62	15.29
	Elbow	-7.74	0.65	9.39	0.35	-2.1	0.15	2.95	0.53	9.42	0.32	-31.06	0.43	12.83	0.66	36.22	3.17
37	0.75	-3.01	1.2	3.76	0.99	-5.55	0.43	0.93	0.07	6.24	0.79	-25.97	0.89	14.22	0.97	30.98	4.26
	0.5	-5.45	1.52	5.33	0.7	-14.67	0.63	4.97	0.25	15.66	0.81	-25.97	0.88	14.23	0.97	36.42	3.86
	0.25	-9.1	1.37	7.87	1.15	-24.06	0.89	9.28	0.75	25.47	0.96	-25.97	0.88	14.23	0.97	42.06	3.75
	Shoulder	-11.29	0.27	21.54	1.97	-23.5	0.52	12.12	1.48	31.52	1.02	-30.33	1.91	16.21	1.03	50.54	3.26
	Elbow	-1.52	0.92	8.09	1.2	-4.58	0.26	3.48	0.32	8.33	1.22	-27.54	0.87	14.88	1.06	26.08	4.82
38	0.75	-5.33	0.67	3.73	0.38	-10	1.08	3.5	0.48	11.24	0.72	-21.82	1.41	9.5	1.36	25.88	3.44
	0.5	-8.56	0.6	5.32	0.39	-16.9	1.39	6.78	0.62	18.41	0.9	-21.83	1.41	9.5	1.36	29.74	3.72
	0.25	-12.11	0.76	6.82	0.33	-23.77	1.86	10.02	0.8	25.66	1.35	-21.84	1.41	9.51	1.36	33.52	4.02
	Shoulder	-11	1.82	19.83	2.77	-23.96	2.84	10.68	1.89	30.21	1.87	-24.49	1.47	10.81	1.38	34.44	1.89
	Elbow	-3.28	0.65	2.53	0.65	-3.06	1	0.25	0.39	4.53	0.88	-22.09	1.48	9.74	1.46	21.95	3.14
39	0.75	-2.35	1	3.12	0.07	-5.38	0.31	2.24	0.15	5.94	0.91	-14.87	1.78	8.26	0.64	26	1.69
	0.5	-4.78	1.19	3.47	0.28	-9.77	0.75	5.06	0.27	10.94	1.23	-14.88	1.78	8.27	0.63	29.57	0.7
	0.25	-7.32	1.47	4.13	0.52	-14.17	1.2	7.88	0.44	16.01	1.58	-14.89	1.79	8.27	0.63	33.08	1.18
	Shoulder	-4.39	0.87	13.93	0.84	-13.51	2.65	9.61	0.23	19.64	1.12	-16.49	1.79	9.77	0.82	33.47	0.34
	Elbow	-0.53	1.01	3.56	0.76	-1.16	0.29	-0.41	0.2	3.54	1.04	-14.92	1.87	8.19	0.61	22.4	2.81
40	0.75	-7.08	1.36	5.6	0.32	-12.77	0.54	3.2	0.89	14.54	1.19	-57.09	0.96	22.51	0.73	60.78	1.11
	0.5	-15.22	1.55	6.37	0.14	-28.39	0.5	11.75	1.03	31.88	1.04	-57.14	0.97	22.53	0.73	67.11	0.75
	0.25	-25.32	1.98	9.93	0.17	-43.97	0.44	20.38	1.37	49.35	1.01	-57.18	0.98	22.54	0.73	73.24	1.41
	Shoulder	-22.15	1.47	44.79	0.87	-45.25	1.39	23.24	1.69	60.71	0.44	-60.51	1.74	25.63	1.19	82.86	14.76
	Elbow	-2.77	1.17	13.67	1.53	-6.37	0.09	3.19	0.55	14.51	1.35	-56.72	0.76	22.49	0.76	54.36	1.74

## Sheet: AADL6 - Gallon Jug Lift
Jug Lift (Free Elbow) Moments andAxial Force
		AP Bending (Nm)				ML Bending (Nm)				Resultant Moment (Nm)		Torsion (Nm)				Axial Loading (N)
Subject	Segment/Humeral Length	Min (Ext)	SD	Max (Flex)	SD	Min (Abd)	SD	Max (Add)	SD	Max	SD	Min (ER)	SD	Max (IR)	SD	Max	SD
1	0.75	5.41	1.78	17.96	0.61	-18.81	0.51	-9.15	0.64	25.67	0.95	-6.37	0.55	-0.98	0.16	87.16	1.85
	0.5	6.68	1.98	19.53	0.7	-22.39	0.88	-10.38	0.78	29.15	1.13	-6.37	0.55	-0.98	0.16	94.27	1.8
	0.25	8.15	2.19	21.35	0.79	-26.96	0.91	-11.71	0.92	33.02	1.31	-6.37	0.55	-0.98	0.16	101.28	1.66
	Shoulder	16.56	2.3	36.7	1.59	-9.71	0.82	-4.35	0.69	37.67	1.35	-1.41	0.76	3.29	0.55	115.08	0.93
	Elbow	4.09	1.52	16.28	0.3	-15.28	0.35	-7.65	0.86	22.16	0.45	-6.05	0.43	-0.99	0.17	79.87	1.94
2	0.75	5.31	0.41	22.68	4.23	-19.49	2.18	-5.01	1.67	25.54	4.57	-9.64	0.23	-4.22	1.43	92.44	8.77
	0.5	6.34	0.36	23.72	4.96	-24.37	2.54	-6.75	2.07	29.25	4.02	-9.64	0.23	-4.23	1.43	101.62	8.7
	0.25	7.5	0.4	24.88	5.84	-29.85	2.85	-8.64	2.51	33.61	3.63	-9.63	0.23	-4.23	1.43	110.59	8.49
	Shoulder	14.04	5.37	35.83	4.93	-19.51	1.47	-7.41	1.34	39.43	3.64	-4.08	0.73	3.57	0.9	129.95	8.94
	Elbow	4.11	0.51	21.66	3.63	-14.48	1.5	-3.36	1.32	23.26	4.18	-9.32	0.06	-4.13	1.41	83.24	8.55
3	0.75	0.95	1.82	11.89	0.1	-16.17	0.31	-2.81	0.3	17.86	0.05	-4.21	0.69	0.05	0.46	57.05	0.87
	0.5	0.91	1.94	13.49	0.2	-19.47	0.31	-3.35	0.53	21.25	0.19	-4.21	0.69	0.05	0.46	60.59	0.96
	0.25	0.87	2.06	15.21	0.28	-22.98	0.32	-3.89	0.78	24.95	0.39	-4.21	0.69	0.05	0.46	64.13	1.05
	Shoulder	4.19	1.88	27.8	0.84	-9.11	0.32	-0.06	2.04	29.09	0.63	-2.15	0.34	1.76	0.26	75.23	1.05
	Elbow	1.08	1.72	10.34	0.06	-12.78	0.3	-2.35	0.15	14.5	0.16	-4.1	0.7	0.03	0.46	53.48	0.79
4	0.75	8.14	1.49	23.06	2.37	-8.35	0.68	-2.04	0.38	23.91	2.16	-6.51	0.38	-2.44	0.65	89.97	6.31
	0.5	10.08	1.64	25.37	2.64	-10.53	0.85	-3.49	0.93	26.77	2.36	-6.51	0.37	-2.44	0.65	97.32	6.7
	0.25	12.21	1.89	28.04	2.97	-12.97	1.03	-4.69	1.11	30.15	2.49	-6.51	0.37	-2.44	0.65	104.44	7.13
	Shoulder	18.41	1.51	33.67	3.02	-8.51	1.02	-2.5	0.64	34.32	2.73	-2.1	0.25	2.71	0.57	118.63	4.57
	Elbow	6.22	1.32	20.86	2.14	-6.23	0.51	-0.67	0.57	21.31	1.98	-6.38	0.37	-2.36	0.6	82.46	6
5	0.75	11.21	1.95	19.37	1.63	-12.04	0.53	-2.97	0.5	21.08	1.08	-5.84	0.57	-0.53	0.96	79.41	2.3
	0.5	12.15	2.44	22.2	0.95	-15.17	0.63	-3.65	0.53	26.12	1.2	-5.84	0.57	-0.53	0.96	85.67	2.25
	0.25	12.81	2.48	26.06	1.15	-18.55	0.72	-4.37	0.57	31.71	1.37	-5.84	0.57	-0.53	0.96	91.82	2.25
	Shoulder	12.71	3.09	32.82	2.72	-19.19	1.49	-4.76	0.79	38.08	1.56	-3.15	0.78	2.07	0.75	100.88	3.43
	Elbow	10.15	0.62	18.32	1.5	-9.26	0.41	-2.5	0.55	18.65	1.45	-5.78	0.56	-0.55	0.99	73.05	2.38
6	0.75	-0.18	0.76	6.71	0.29	-16.96	1.03	-4.51	0.85	17.93	1.01	0.44	0.11	3.73	0.11	59.47	1.38
	0.5	0.26	0.86	8.35	0.29	-19.94	1.22	-4.68	0.89	21.21	1.18	0.44	0.11	3.73	0.11	63.28	1.3
	0.25	0.71	0.94	10.1	0.31	-23.15	1.41	-4.87	0.94	24.7	1.36	0.44	0.11	3.73	0.11	67.07	1.2
	Shoulder	3.46	1.44	27.49	1.23	-8.55	0.97	-3.29	0.53	28.63	1.54	-1.72	0.24	1.73	0.18	77.62	1.74
	Elbow	-0.47	0.65	5.04	0.3	-13.55	0.75	-4.18	0.81	14.2	0.76	0.42	0.11	3.53	0.1	55.65	1.43
7	0.75	-1.41	1.3	8.36	0.69	-18.71	1.57	-4.17	1.9	19.66	1.76	-5.92	4.02	-0.64	0.36	79.56	8.03
	0.5	-1.61	1.71	8.41	0.27	-22.22	1.7	-5.29	2.48	23.11	1.87	-5.92	4.02	-0.64	0.36	84.06	7.93
	0.25	-1.84	2.12	8.64	1.02	-25.98	1.76	-6.42	2.9	26.79	1.94	-5.92	4.02	-0.64	0.36	88.4	7.81
	Shoulder	6.66	3.58	29.46	1.8	-11.1	1.35	-3.58	0.63	30.87	2.03	-3.04	0.66	2.33	0.48	100.61	8.87
	Elbow	-1.17	0.9	8.36	1.61	-15.42	1.51	-3.16	1.36	16.42	1.73	-5.85	3.94	-0.65	0.37	74.93	8.08
8	0.75	2.31	2.04	17.03	1.71	-20.19	1.38	-2.24	0.72	21.85	1.94	-5.33	0.59	0.29	0.2	77.99	5.76
	0.5	2.22	2.8	19.63	1.83	-24.47	1.54	-2.41	0.82	26.48	2.13	-5.33	0.59	0.29	0.2	83.28	5.59
	0.25	1.92	3.27	22.44	1.88	-29.08	1.71	-2.6	0.92	31.49	2.26	-5.33	0.59	0.3	0.2	88.61	5.68
	Shoulder	1.92	3.64	35.65	1.55	-10.02	2.91	-2.14	1.13	37.03	2.31	-2.86	0.24	2.41	0.56	101.77	4.11
	Elbow	2.42	1.32	14.93	1.51	-16.11	1.25	-2.17	0.64	17.99	1.52	-5.27	0.59	0.3	0.21	72.69	5.9
9	0.75	4.91	2.96	15.38	1.4	-14.27	1.57	-3.2	2.32	20.07	0.14	-2.24	0.59	1.06	0.68	75.11	0.78
	0.5	5.64	4.08	17.72	1.68	-17.11	1.85	-3.62	2.85	23.58	0.45	-2.24	0.59	1.06	0.68	79.57	1.12
	0.25	6.24	5.12	20.23	1.97	-20.2	2.11	-4.08	3.4	27.34	0.93	-2.24	0.59	1.06	0.68	84.18	1.36
	Shoulder	7.52	6.36	29.51	1.01	-11.88	1.3	-1.79	3.55	31.36	1.44	-2.62	0.26	1.81	0.26	101.44	4.09
	Elbow	4.19	1.92	13.2	1.16	-11.44	1.3	-2.86	1.83	16.73	0.63	-2.18	0.6	1.08	0.67	70.5	0.87
10	0.75	-0.62	0.55	8.33	0.3	-19.74	0.59	-6.06	0.92	20.07	0.32	-4.89	0.21	-0.15	0.07	67.37	2.34
	0.5	-0.71	0.65	8.95	0.56	-24.09	0.66	-6.4	1.06	24.22	0.63	-4.89	0.21	-0.15	0.07	72.32	2.35
	0.25	-0.81	0.76	9.69	0.8	-28.8	0.81	-6.74	1.24	28.93	0.78	-4.89	0.21	-0.15	0.07	77.23	2.33
	Shoulder	7.38	1.48	31.67	0.93	-13.44	1.11	-2.85	0.93	34.3	0.97	-2.79	0.18	1.15	0.35	86.09	2.08
	Elbow	-0.53	0.47	7.94	0.15	-16.28	0.04	-5.96	0.85	17.18	0.41	-4.84	0.22	-0.16	0.08	62.43	2.24
11	0.75	-0.6	0.85	8.28	0.24	-13.57	1.22	-6.29	0.56	14.81	0.43	-5.38	0.16	-1.19	0.32	71.48	1.93
	0.5	-0.88	0.95	8.52	0.27	-16.39	1.71	-7.54	0.58	17.25	1.17	-5.38	0.17	-1.19	0.32	76.2	2.08
	0.25	-1.24	0.88	8.75	0.27	-19.73	1.99	-8.85	0.6	20.3	1.64	-5.38	0.17	-1.19	0.32	80.84	2.22
	Shoulder	9.37	1.36	21.36	2.22	-11.1	0.39	-6.33	0.94	23.85	2.04	-6.27	0.55	2.17	0.29	92.61	1.24
	Elbow	-0.32	0.75	8.12	0.18	-10.92	0.7	-5.1	0.51	12.82	0.25	-5.27	0.15	-1.18	0.32	66.81	1.93
12	0.75	0.01	0.16	10.89	0.23	-21.67	1.07	-5.22	0.38	23.22	1.19	-5.28	0.33	-0.64	0.25	69.84	1.45
	0.5	0.19	0.11	11.72	0.34	-26	1.25	-5.66	0.32	27.47	1.41	-5.28	0.34	-0.64	0.25	75.15	1.38
	0.25	0.39	0.06	12.72	0.4	-30.71	1.42	-6.15	0.29	32.15	1.6	-5.28	0.34	-0.64	0.25	80.36	1.31
	Shoulder	7.08	0.61	36.53	1.77	-9.07	0.53	-1.21	0.59	37.39	1.85	-2.23	0.26	1.57	0.14	95.27	1.55
	Elbow	-0.14	0.18	10.33	0.37	-17.61	0.84	-4.89	0.44	19.29	0.96	-5.34	0.33	-0.66	0.25	64.59	1.26
13	0.75	-0.34	0.47	5.78	0.56	-15.7	0.68	-4.43	0.42	16.07	0.35	-7.91	0.34	-0.2	0.15	56.87	1.06
	0.5	-0.81	0.41	5.75	0.48	-18.86	0.87	-4.5	0.42	19.01	0.63	-7.91	0.34	-0.2	0.15	60.31	1.09
	0.25	-1.35	0.43	5.71	0.41	-22.25	1.09	-4.55	0.42	22.38	0.93	-7.91	0.34	-0.2	0.15	63.75	1.11
	Shoulder	3.03	0.84	24.92	0.75	-10.62	1.13	-2.57	0.81	27.03	1.13	-1.94	0.62	1.09	0.21	70.01	1.49
	Elbow	0.07	0.55	6	0.64	-13.12	0.41	-4.69	0.39	14.09	0.13	-8.02	0.34	-0.22	0.16	53.44	1.03
14	0.75	4.84	1.48	15.26	0.75	-11.65	0.51	-2.5	0.37	17.51	0.55	-5.57	1.24	-0.97	0.33	65.67	2.43
	0.5	4.4	1.57	17.36	0.89	-14.34	0.49	-3.37	0.4	21.05	0.35	-5.57	1.24	-0.97	0.33	70.06	2.5
	0.25	3.92	1.66	19.76	1.59	-17.23	0.48	-4.25	0.48	24.91	0.37	-5.57	1.24	-0.97	0.33	74.44	2.48
	Shoulder	2.96	1.46	26.74	0.76	-12.73	0.81	-4.98	0.88	29.45	0.74	-2.16	0.42	2.22	1.09	83.83	3.7
	Elbow	5.35	1.41	13.7	0.96	-8.99	0.53	-1.54	0.4	15.04	0.41	-5.48	1.16	-0.99	0.33	61.32	2.34
15	0.75	7.93	0.24	18.02	1.07	-12.82	0.82	-2.97	0.53	20.12	0.59	-8.68	0.53	-2.63	0.42	74.36	6.8
	0.5	7.82	0.76	19.79	0.55	-15.87	0.96	-4.19	0.62	23	0.76	-8.68	0.53	-2.63	0.42	79.59	6.71
	0.25	7.29	0.79	21.72	0.56	-19.19	1.1	-5.5	0.71	26.67	1.38	-8.68	0.53	-2.63	0.42	84.72	6.57
	Shoulder	6.57	0.65	27.59	1.88	-16.96	0.52	-7.54	1.13	32.37	1.4	-0.5	0.75	2.39	0.3	95.11	9.21
	Elbow	7.68	1.25	16.41	1.7	-9.76	0.64	-1.83	0.41	17.52	1.34	-8.42	0.47	-2.66	0.42	69.02	6.82
16	0.75	2.98	2.77	13.41	0.9	-19.21	1.06	-3.21	1.83	21.42	0.93	-1.33	0.07	0.72	0.13	78.16	3.63
	0.5	3.48	3.29	16.06	0.89	-23.26	1.34	-3.88	2.08	25.9	1.26	-1.33	0.07	0.72	0.13	84.9	3.54
	0.25	4	3.82	19	0.92	-27.74	1.66	-4.57	2.32	30.86	1.59	-1.34	0.07	0.72	0.13	91.49	3.46
	Shoulder	6.62	5.07	34.41	1.28	-11.46	2.24	-1.52	0.78	36.24	1.96	-3.6	0.82	1.63	0.56	108.69	1.82
	Elbow	2.58	2.3	11.22	1.03	-15.5	0.85	-2.65	1.59	17.48	0.56	-1.36	0.07	0.75	0.15	71.27	3.71
17	0.75	-0.76	0.14	6.49	0.22	-16.49	1.7	-2.29	1.62	16.95	1.43	-4.96	1.27	0.19	0.49	63.99	2.34
	0.5	-1.11	0.34	7.13	0.47	-19.91	2.16	-2.45	1.74	20.36	1.86	-4.96	1.27	0.19	0.49	67.81	2.29
	0.25	-1.56	0.51	7.91	0.65	-23.57	2.66	-2.62	1.87	24.02	2.34	-4.96	1.27	0.19	0.49	71.75	2.35
	Shoulder	0.05	2.3	26.26	2.62	-11.48	1.31	-2.39	1.34	28.25	2.98	-3.19	1.42	0.92	0.27	82.32	4.59
	Elbow	-0.42	0.24	6.02	0.33	-13.23	1.26	-2.22	1.53	13.7	1.02	-4.92	1.26	0.17	0.49	60.17	2.35
18	0.75	3.95	1.04	16.08	0.15	-18.88	0.87	-1.81	0.69	23.77	1.13	-3.26	0.45	-0.03	0.05	65.82	0.62
	0.5	3.87	1.29	18.92	0.15	-23.13	1	-2.17	0.69	29.06	1.34	-3.26	0.45	-0.03	0.05	70.97	0.59
	0.25	3.79	1.56	22.15	0.35	-27.74	1.15	-2.56	0.68	34.76	1.57	-3.26	0.45	-0.03	0.05	76.13	0.61
	Shoulder	4.32	1.86	39.26	1.81	-11.74	1.59	-1.91	0.34	40.98	1.79	-2.76	0.33	0.57	0.05	87.7	1.61
	Elbow	4.17	0.82	13.51	0.17	-14.86	0.8	-1.53	0.7	18.74	0.93	-3.2	0.43	-0.04	0.05	60.62	0.69
19	0.75	3.26	0.96	14.16	0.85	-10.83	0.05	-2.94	0.18	17.25	0.78	-2.22	0.47	0.16	0.22	59.93	0.41
	0.5	3.28	0.99	16.6	0.84	-13.05	0.08	-3.16	0.26	20.55	0.86	-2.22	0.47	0.16	0.22	63.94	0.4
	0.25	3.28	1.01	19.2	0.84	-15.42	0.13	-3.36	0.3	24.1	0.94	-2.22	0.47	0.16	0.22	67.97	0.43
	Shoulder	4.16	0.91	27.09	1.02	-7.07	0.68	-2.28	0.07	28	0.98	-1.68	0.24	1.39	0.65	75.7	1.4
	Elbow	3.34	0.91	11.88	0.79	-8.57	0.07	-2.72	0.14	14.02	0.57	-2.17	0.47	0.15	0.22	55.9	0.44
20	0.75	4.25	1.47	15.25	1.47	-12.59	0.2	-1.78	0.04	17.21	0.47	-5.02	1.6	0.35	0.1	63.06	1.16
	0.5	4.89	1.64	17.28	1.41	-15.21	0.22	-1.93	0.15	20.31	0.44	-5.02	1.6	0.35	0.1	67.32	1.14
	0.25	5.56	1.81	19.45	1.33	-18.03	0.23	-2.08	0.26	23.94	0.79	-5.02	1.6	0.35	0.1	71.61	1.07
	Shoulder	6.52	1.94	27.9	1.32	-5.11	0.68	-0.65	0.35	28.11	1.24	-3.87	0.41	0.41	0.19	84.51	2.48
	Elbow	3.68	1.28	13.17	1.53	-9.75	0.2	-1.54	0.04	14.31	0.93	-4.82	1.52	0.34	0.1	58.84	1.14
21	0.75	3.51	1.92	16.25	0.18	-10.61	0.42	-2.18	0.52	18.51	0.49	-3.55	1.02	1.44	0.28	67.12	1.12
	0.5	3.82	2.35	18.93	0.36	-12.96	0.51	-1.9	0.6	22.04	0.65	-3.55	1.02	1.44	0.28	71.82	1.25
	0.25	4.15	2.82	21.88	0.52	-15.56	0.55	-1.58	0.68	25.87	0.85	-3.55	1.02	1.44	0.28	76.45	1.41
	Shoulder	4.58	3.51	29.52	1.14	-6.57	1.27	0.42	0.29	30.05	1.18	-3.16	0.16	0.71	0.12	89.62	0.88
	Elbow	3.35	1.53	13.67	0.14	-8.43	0.34	-2.51	0.49	15.05	0.47	-3.47	1.01	1.47	0.29	62.35	1.05
22	0.75	0.05	1.14	12.52	0.35	-16.67	0.66	-2.05	0.36	18.73	0.75	-6.94	0.13	-0.54	0.05	62.63	2.58
	0.5	-1.05	1.31	13.97	0.26	-20.01	0.79	-2.64	0.32	22.5	0.84	-6.94	0.13	-0.54	0.05	66.86	2.79
	0.25	-2.21	1.49	15.71	0.08	-23.6	0.91	-3.26	0.36	26.55	0.94	-6.94	0.13	-0.54	0.05	71.06	3.03
	Shoulder	-3.48	1.76	30.48	0.59	-10.4	0.68	-3.37	1.12	31.59	0.95	-2.55	0.56	1.18	0.25	82.64	3.6
	Elbow	1	1	10.74	0.35	-12.83	0.55	-1.36	0.37	14.41	0.67	-6.57	0.12	-0.5	0.06	58.35	2.38
23	0.75	1.65	0.85	13.24	0.3	-11.71	0.73	-2.1	0.57	16.16	0.09	-5.17	0.98	0.28	0.22	61.57	1.6
	0.5	1.65	0.92	14.69	0.28	-14.2	0.87	-2.14	0.68	18.51	0.19	-5.17	0.98	0.28	0.22	64.78	1.63
	0.25	1.65	0.99	16.23	0.37	-16.85	1.02	-2.2	0.79	21.16	0.09	-5.17	0.98	0.28	0.22	67.97	1.66
	Shoulder	2.57	0.94	23.3	0.15	-9.48	0.35	-1.53	0.86	24.63	0.49	-2.56	0.32	0.99	0.17	79.27	1.09
	Elbow	1.65	0.77	11.62	0.42	-8.97	0.56	-1.99	0.46	13.67	0.09	-4.97	0.95	0.27	0.21	58.34	1.6
24	0.75	2.53	0.2	16.71	0.6	-13.62	0.13	-3.09	0.14	21.12	0.77	-2.38	0.1	0.61	0.18	68.4	1.53
	0.5	2.62	0.28	19.65	0.63	-16.3	0.12	-3.35	0.14	24.88	0.76	-2.38	0.1	0.61	0.18	73.74	1.75
	0.25	2.71	0.39	22.88	0.67	-19.24	0.13	-3.63	0.15	28.97	0.76	-2.38	0.1	0.61	0.18	79.03	1.98
	Shoulder	3.09	0.39	30.18	0.85	-14.81	0.1	-3.72	0.08	33.41	0.81	-1.48	0.46	1.36	0.07	89.62	1.64
	Elbow	2.4	0.2	13.62	0.2	-10.7	0.22	-2.8	0.12	17.1	0.39	-2.24	0.09	0.6	0.18	63.01	1.32
25	0.75	3.43	0.34	17.59	0.78	-18.07	0.03	-2.94	0.23	23.29	0.27	-7.92	0.78	-0.1	0.1	68.31	1.63
	0.5	3.26	0.43	20.34	0.49	-21.94	0.07	-3.16	0.26	28.14	0.34	-7.92	0.78	-0.1	0.1	73.93	1.59
	0.25	3.07	0.54	23.44	0.24	-26.14	0.13	-3.4	0.29	33.42	0.54	-7.92	0.78	-0.1	0.1	79.52	1.54
	Shoulder	3.04	0.59	34.53	0.48	-18.92	0.52	-3.46	0.45	39.25	0.71	-2.57	0.72	2.11	0.37	90.83	2.58
	Elbow	3.6	0.25	14.85	0.91	-14.05	0.06	-2.63	0.21	18.23	0.41	-7.71	0.77	-0.1	0.11	62.69	1.67
26	0.75	2.03	0.54	12.03	0.61	-16.23	0.57	-2.19	0.25	18.58	0.99	-2.62	0.15	0.6	0.27	61.14	0.13
	0.5	1.9	0.68	14	0.79	-19.42	0.66	-2.29	0.25	22.3	1.17	-2.62	0.15	0.6	0.27	64.96	0.08
	0.25	1.75	0.82	16.16	0.91	-22.86	0.8	-2.34	0.22	26.27	1.35	-2.62	0.15	0.6	0.27	68.76	0.27
	Shoulder	1.46	0.98	28.94	1.5	-10.38	0.44	-2.22	0.31	30.56	1.57	-2.59	0.96	1.57	0.19	78.11	0.94
	Elbow	2.16	0.36	9.72	0.41	-12.61	0.49	-1.96	0.25	14.39	0.79	-2.49	0.15	0.57	0.26	57.51	0.14
27	0.75	4.82	2.37	20.61	0.29	-18.22	1.89	-2.34	2.49	26	1.22	-3.66	0.42	0.7	0.08	74.85	3.25
	0.5	4.71	2.75	23	0.39	-21.99	2.46	-1.8	3.36	31.12	1.95	-3.66	0.42	0.7	0.08	80.52	3.18
	0.25	4.59	3.15	26.58	0.6	-26.06	3.06	-1.2	4.31	36.7	2.63	-3.66	0.42	0.7	0.08	86.23	3.16
	Shoulder	4.19	3.64	34.43	1.67	-25.31	3.91	-0.96	5.26	42.76	3.37	-1.11	0.21	1.75	0.31	91.78	3.66
	Elbow	4.98	2.05	18.45	0.55	-14.63	1.31	-2.82	1.87	21.21	0.29	-3.6	0.42	0.72	0.08	69.19	3.32
28	0.75	0.28	5.66	13.98	1.41	-18.04	1.81	-4.81	4.36	21.66	2.08	-6.9	0.31	-0.83	0.63	77.15	2.29
	0.5	-0.2	7.7	14.72	1.31	-21.74	1.94	-5	5.63	25.15	2.31	-6.9	0.31	-0.83	0.63	83.26	2.82
	0.25	-0.63	9.82	15.59	1.23	-25.81	2.04	-5.17	6.95	29.19	2.45	-6.9	0.31	-0.83	0.63	89.31	3.41
	Shoulder	2.6	15.28	32.48	2.37	-11.59	0.93	-3.13	1.34	34.19	2.52	-2.05	0.24	1.87	0.27	100.04	4.12
	Elbow	0.74	3.65	13.61	1.38	-14.48	1.67	-4.52	3.17	18.45	1.75	-6.71	0.28	-0.84	0.64	70.99	1.8
29	0.75	-0.38	3.05	11.38	0.47	-15.49	0.61	-4.04	1.19	18.01	1.21	-3.34	0.29	-0.26	0.2	65.06	1.73
	0.5	-0.66	4.19	12.34	0.59	-18.39	0.8	-4.3	1.29	20.7	1.42	-3.34	0.29	-0.26	0.2	68.96	1.53
	0.25	-0.92	5.41	13.35	0.72	-21.49	1.04	-4.58	1.39	23.72	1.49	-3.34	0.29	-0.26	0.2	72.84	1.31
	Shoulder	2.54	6.89	26.37	1.78	-7.58	2.06	-2.04	0.64	27.02	1.59	-3.04	0.41	0.92	0.06	83.77	2.93
	Elbow	-0.11	2.01	10.58	0.34	-13.03	0.49	-3.89	1.09	15.68	1.14	-3.33	0.28	-0.25	0.23	61.38	1.69
30	0.75	1.92	0.61	17.99	0.71	-16.34	0.71	-1.9	0.5	22.97	0.25	-5.9	1.06	-0.07	0.12	76.25	1.51
	0.5	1.11	1.09	20.09	0.56	-20.05	0.95	-2.22	0.85	26.84	0.47	-5.9	1.06	-0.07	0.12	82.56	1.5
	0.25	0.25	1.69	22.41	0.43	-24.13	1.21	-2.45	1	31.26	0.49	-5.9	1.06	-0.07	0.12	89.02	1.26
	Shoulder	1.89	0.94	35.95	0.22	-7.44	1.09	0.04	0.45	36.45	0.36	-4.44	0.57	0.15	0.14	105.74	2.87
	Elbow	2.61	0.4	15.81	0.87	-12.99	0.18	-1.66	0.26	19.19	0.17	-5.74	1.02	-0.07	0.11	70	1.43
31	0.75	-1.56	2.53	10.83	1.07	-16.33	0.39	-2.46	1.12	18.32	1.07	-4.78	0.39	0.31	0.5	74.84	7.42
	0.5	-2.47	2.56	11.41	0.82	-19.62	0.44	-2.62	1.35	21.42	1.22	-4.78	0.39	0.31	0.5	79.03	7.32
	0.25	-3.43	2.58	12.04	0.69	-23.23	0.6	-2.81	1.6	24.83	1.37	-4.78	0.39	0.31	0.51	82.92	7.33
	Shoulder	0.26	0.43	25.41	1.51	-16.42	3.91	-0.95	1.8	28.88	1.49	-3.42	0.14	2.17	1.01	91.89	2.79
	Elbow	-0.85	2.32	10.15	1.3	-13.02	0.27	-2.33	0.88	15.39	0.8	-4.59	0.38	0.31	0.51	71.16	7.23
32	0.75	6	2.99	17.46	1.08	-15.9	1.92	-4.06	1.88	21.83	1.01	-4.26	0.31	0.86	0.44	71.04	1.29
	0.5	5.64	2.51	19.85	1.16	-19.78	3.05	-3.97	2.22	25.54	0.68	-4.26	0.3	0.86	0.44	76.73	1.27
	0.25	5.12	1.85	22.57	1.08	-23.95	4.16	-3.87	2.58	29.73	0.14	-4.25	0.3	0.86	0.44	82.54	1.39
	Shoulder	7.84	5.27	32.89	0.23	-11.51	4.77	0.54	1.87	33.74	0.53	-7.44	9.2	1	0.54	96.15	2.28
	Elbow	6.16	2.99	15.52	0.91	-12.55	1.16	-4.22	1.57	19.03	0.98	-4.22	0.35	0.87	0.44	65.36	1.43
33	0.75	1.78	1.65	14.06	1.17	-19.14	0.33	-1.73	2.44	20.85	0.75	-6.77	0.65	0.29	0.55	73.99	0.99
	0.5	1.66	1.99	15.35	1.21	-23.22	0.49	-2.14	2.46	24.47	0.28	-6.77	0.66	0.29	0.55	80.05	0.89
	0.25	1.51	2.37	16.81	1.18	-27.67	0.68	-2.64	2.4	28.69	0.72	-6.77	0.66	0.29	0.55	86.06	0.82
	Shoulder	4.08	1.4	31.68	0.63	-13.69	0.52	-0.29	4.05	34.37	0.86	-2.05	0.26	1.42	0.4	101.13	0.17
	Elbow	2.01	1.37	13.2	1.06	-15.22	0.25	-1.5	2.3	18.4	0.86	-6.64	0.64	0.28	0.57	67.88	1.1
34	0.75	-0.27	0.61	7.73	0.35	-15.24	0.14	-1.59	2.26	16.57	0.47	-2.11	1.17	0.42	0.23	60.85	3.72
	0.5	-0.6	0.63	8.85	0.39	-18.06	0.14	-1.69	2.51	19.56	0.5	-2.11	1.17	0.42	0.23	64.39	3.56
	0.25	-0.94	0.66	10.05	0.49	-21.06	0.15	-1.82	2.74	22.78	0.52	-2.11	1.16	0.42	0.23	67.92	3.42
	Shoulder	0.04	0.63	23.87	0.17	-12.15	0.58	-1.42	2.97	26.22	0.49	-1.75	0.25	1.22	0.1	77.87	1.41
	Elbow	0.04	0.58	6.36	0.36	-11.98	0.15	-1.42	1.96	13.15	0.35	-2.02	1.09	0.41	0.22	57.27	3.9
35	0.75	3.69	0.88	15.2	1.33	-14.72	1	-4.58	1.56	20.06	0.43	-4.9	0.91	0.56	0.38	71.88	8.92
	0.5	4.03	1.32	17.11	0.99	-17.51	1.84	-4.83	1.93	23.29	0.27	-4.9	0.91	0.56	0.38	76.59	9.05
	0.25	4.39	2.06	19.22	0.6	-20.79	2.28	-5.09	2.31	26.99	0.7	-4.9	0.91	0.56	0.38	81.22	9.11
	Shoulder	7.63	4.92	31.22	1.19	-2.03	0.8	1.87	0.64	31.29	1.2	-2.16	0.63	1.67	0.31	91.08	11.99
	Elbow	3.2	0.65	13.54	1.7	-12.23	0.18	-4.41	1.23	17.3	0.92	-4.82	0.91	0.57	0.39	67.09	8.73
36	0.75	5.33	2.45	18.2	1.1	-15.44	0.78	-1.26	0.92	22.36	1.34	-4.4	0.66	0.29	0.56	71.54	4.98
	0.5	5	3.03	20.86	1.23	-18.78	0.87	-1.51	1.12	26.77	1.8	-4.4	0.66	0.3	0.56	76.62	5
	0.25	4.62	3.62	23.9	1.16	-22.38	0.96	-1.76	1.35	31.68	2.07	-4.4	0.66	0.3	0.56	81.62	5.02
	Shoulder	4.56	4.5	36.53	2.11	-7.61	0.62	-0.46	1.05	37.24	2.22	-1.85	0.34	1.63	0.14	94.63	6.42
	Elbow	5.34	1.57	15.48	1.09	-12	0.66	-0.99	0.74	17.87	0.73	-4.24	0.64	0.29	0.55	66.45	4.88
37	0.75	3.89	1.4	19.24	0.57	-14.56	0.78	-2.45	0.75	23.15	0.09	-4.64	0.38	0.34	0.37	76.82	1.36
	0.5	3.76	1.73	21.98	0.53	-17.57	0.85	-2.8	0.69	27.02	0.1	-4.64	0.38	0.34	0.37	82.4	1.35
	0.25	3.61	2.08	24.96	0.49	-20.89	0.86	-3.19	0.62	31.28	0.18	-4.64	0.38	0.34	0.37	87.88	1.33
	Shoulder	3.91	2.52	33.43	0.65	-14.15	0.67	-3.05	0.17	36.05	0.2	-3.62	0.55	0.73	0.14	102.73	2.55
	Elbow	4.04	1.05	16.94	0.67	-11.82	0.68	-2.17	0.81	19.89	0.41	-4.6	0.38	0.35	0.38	71.12	1.36
38	0.75	2.08	1.04	11.33	0.96	-14.89	0.34	-4.53	0.64	17.83	0.82	-2.65	0.88	0.37	0.08	78.75	6.68
	0.5	2.62	1.2	12.69	0.97	-17.67	0.81	-4.83	0.74	20.88	0.49	-2.65	0.88	0.37	0.08	83.59	6.92
	0.25	3.12	1.24	14.13	1.01	-20.71	1.24	-5.09	0.88	24.12	0.61	-2.65	0.88	0.37	0.08	88.44	7.24
	Shoulder	7.47	1.61	26.44	0.77	-8.98	1.59	-1.27	0.15	27.58	1.19	-2.89	0.16	1.01	0.31	95.96	6.38
	Elbow	1.57	0.88	10.26	0.93	-12.43	0.3	-4.4	0.61	15.41	1.22	-2.62	0.88	0.37	0.09	73.86	6.44
39	0.75	2.19	0.95	13.3	1.07	-14.57	0.15	-2.66	0.81	17.81	0.97	-4.02	0.67	0.57	0.36	61.73	1.6
	0.5	2.34	1.17	14.95	1.17	-17.62	0.17	-2.93	0.91	20.9	0.73	-4.02	0.67	0.57	0.36	65.43	1.71
	0.25	2.49	1.38	16.74	1.24	-20.88	0.18	-3.2	1.01	24.27	0.47	-4.02	0.67	0.57	0.36	69.14	1.88
	Shoulder	3.69	2.04	26.72	0.79	-9.68	0.99	-1.65	0.27	28.31	0.43	-3.4	0.12	0.75	0.12	82.9	2.5
	Elbow	2.06	0.74	11.83	0.96	-11.57	0.1	-2.44	0.68	15.2	0.84	-3.94	0.66	0.57	0.36	58	1.48
40	0.75	7	2.12	17.93	0.62	-13.15	0.46	-4.16	1.64	20.86	0.29	-3.98	0.64	-0.37	0.28	78.36	2.29
	0.5	7.12	2.83	19.95	0.65	-15.62	0.68	-4.55	1.87	24.09	0.08	-3.98	0.64	-0.37	0.28	84.71	2.34
	0.25	6.96	3.24	22.19	0.68	-18.43	0.99	-4.96	2.1	27.81	0.41	-3.98	0.64	-0.37	0.28	90.98	2.37
	Shoulder	8.54	4.31	30.9	0.78	-9.88	0.99	-2.55	0.76	32.12	0.9	-1.53	0.43	1.18	0.38	102.26	2.14
	Elbow	6.15	0.84	16.21	0.67	-10.82	0.28	-3.83	1.43	18.26	0.54	-3.93	0.62	-0.39	0.29	71.92	2.22

## Sheet: AADL7 - Jumping Jack
Jumping Jacks (Free Elbow) Moments andAxial Force
		AP Bending (Nm)				ML Bending (Nm)				Resultant Moment (Nm)		Torsion (Nm)				Axial Loading (N)
Subject	Segment/Humeral Length	Min (Ext)	SD	Max (Flex)	SD	Min (Abd)	SD	Max (Add)	SD	Max	SD	Min (ER)	SD	Max (IR)	SD	Max	SD
1	0.75	-20.41	1.2	5.37	0.36	-25.58	2.26	23.1	2.5	30.61	2.36	-7.03	2.08	2.89	0.41	105.79	3.59
	0.5	-18.64	1.16	5.44	0.25	-33.37	2.78	21.58	2.75	33.48	2.82	-7.05	2.08	2.89	0.4	128.85	3.38
	0.25	-16.8	1.41	5.95	0.54	-41.93	3.38	19.42	2.89	42.16	3.4	-7.07	2.08	2.9	0.39	151.97	2.98
	Shoulder	-7.97	0.93	20.93	0.78	-49.36	2.34	18.31	3.73	51.72	3.92	-9.78	2.1	6.83	0.62	195.64	1.45
	Elbow	-20.1	0.98	5.59	0.57	-19.32	1.82	22.73	1.92	28.44	3.85	-7.17	2.1	2.75	0.3	82.76	3.57
2	0.75	-13.3	1.65	9.42	0.48	-29.9	2.74	18.65	2.07	30.2	2.51	-14.82	1.29	5.59	0.4	119.49	3.71
	0.5	-12.9	1.47	9.5	0.77	-39.97	3.62	15.23	1.41	40.07	3.51	-14.84	1.29	5.59	0.4	141.88	3.93
	0.25	-12.59	1.39	9.82	0.93	-50.91	4.55	11.41	0.86	51.02	4.61	-14.85	1.29	5.6	0.4	164.08	4.1
	Shoulder	-7.49	0.75	20.02	0.76	-62.07	6.41	14.1	1	64.28	5.73	-9.56	1.21	8.01	0.21	211.83	5.72
	Elbow	-12.75	1.69	9.59	0.25	-21.34	1.96	20.02	1.89	22.15	1.69	-14.91	1.3	5.31	0.36	97	3.53
3	0.75	-9.33	1.53	3.5	1.37	-19.07	0.83	9.61	0.36	19.78	1.13	-6.14	1.22	1.38	0.67	67.52	3.46
	0.5	-9.88	1.96	3.76	1.98	-23.82	1.02	9.11	0.07	24.78	1.19	-6.14	1.22	1.38	0.67	81.38	4.63
	0.25	-10.78	2.17	4.27	2.38	-28.84	1.32	8.4	0.33	30.02	1.21	-6.15	1.21	1.38	0.67	95.13	5.83
	Shoulder	-3.17	0.5	16.83	0.97	-31.48	0.99	12.01	1.55	35.43	1.05	-4.69	1.29	4.95	2.19	113.3	8.66
	Elbow	-8.17	1.25	3.15	0.73	-14.11	0.68	9.23	0.59	14.57	1.03	-5.89	1.26	1.28	0.68	53.56	2.28
4	0.75	-27.53	1.39	9.34	0.45	-28.44	3.2	4.36	0.43	29.56	2.67	-12.9	0.78	3	0.27	106.48	7.68
	0.5	-26.46	1.84	10.25	0.3	-38.2	3.73	5.05	0.83	39.16	3.36	-12.9	0.79	3.02	0.27	130.95	7.5
	0.25	-25.01	2.39	11.89	0.59	-48.71	4.24	7.24	0.92	49.56	3.97	-12.9	0.79	3.03	0.27	155.99	6.82
	Shoulder	-3.96	0.86	9.44	1.06	-61.62	4.34	16.39	2.98	61.87	4.24	-17.66	1.43	6.95	1.01	204.03	3.87
	Elbow	-26.59	0.93	8.6	0.51	-19.49	2.68	5.48	0.21	26.18	1.52	-12.58	0.79	2.88	0.25	82.09	7.73
5	0.75	-23.17	1.62	6.69	0.28	-19.85	2.8	7.34	2.13	23.36	1.9	-7.59	0.5	7.1	0.32	88.02	6.7
	0.5	-20.5	1.83	8.3	0.59	-27.18	3.91	7.96	1.85	27.56	3.97	-7.6	0.5	7.1	0.32	106.96	7.66
	0.25	-17.79	2	10.21	1.21	-35.2	5	8.66	1.19	35.32	5.1	-7.62	0.5	7.11	0.31	125.18	8.24
	Shoulder	-8.62	0.73	11.8	0.73	-43.01	6.28	14.12	3.12	43.44	6.12	-8.12	1.35	5.16	0.67	159.81	9.22
	Elbow	-24.71	1.52	7.04	0.86	-15.52	2.28	6.55	1.82	24.61	2.4	-8.61	0.59	6.98	0.31	68.44	5.47
6	0.75	-7.81	1.22	3.33	2.35	-10.99	0.15	10.04	1.58	13.35	0.75	-5.35	0.82	1.88	1.55	59.48	5.74
	0.5	-10.67	1.59	4.29	2.65	-13.57	0.24	9.98	2.4	17.11	1.07	-5.37	0.82	1.87	1.55	71.31	7
	0.25	-14.74	2.5	5.34	2.86	-16.22	0.39	10.03	3.26	21.11	1.44	-5.39	0.83	1.87	1.54	83.08	8.22
	Shoulder	-5.64	5	6.38	0.9	-24.67	2.09	12.71	4.95	25.35	1.82	-9.13	3.67	5.8	3.48	98.21	8.06
	Elbow	-5.27	1.01	2.72	1.71	-8.78	0.16	9.73	0.91	10.35	0.84	-5.38	0.83	1.89	1.53	47.15	4.19
7	0.75	-6.68	1.27	1.87	0.16	-13.16	1.22	15.32	1.08	16.53	0.18	-2.41	0.21	0.88	0.21	66.07	2.12
	0.5	-8.85	1.85	2.1	0.29	-17.05	1.54	15.25	0.63	19.21	2.19	-2.41	0.21	0.88	0.21	81.28	2.54
	0.25	-11.45	2.33	2.52	0.37	-21.29	1.85	15.17	0.2	24.17	2.71	-2.41	0.21	0.88	0.21	96.46	2.96
	Shoulder	-3.5	1.33	3.29	0.55	-29.35	3.22	15.17	0.97	29.38	3.22	-6.49	0.36	3	0.28	118.54	4.19
	Elbow	-5.12	0.77	1.68	0.06	-9.65	0.9	14.14	1.24	14.31	1.31	-2.37	0.2	0.81	0.2	50.81	1.71
8	0.75	-10.65	1.17	4.39	1.25	-17.93	5.37	7.11	0.92	14.95	1.19	-10.23	3.83	5.66	0.99	77	5.59
	0.5	-8.1	0.57	4.05	1.2	-24.07	6.8	6.05	0.59	20.34	1.71	-10.23	3.83	5.67	0.99	95.06	4.97
	0.25	-6.92	0.38	3.89	1.14	-30.59	8.24	5.85	0.45	26.56	2.35	-10.24	3.83	5.69	0.98	113.15	4.52
	Shoulder	-6.77	0.53	3.24	1.26	-38.76	10.1	9.15	0.52	34.37	3.9	-8.24	1.64	2.7	0.63	147.45	3.38
	Elbow	-13.08	1.48	5.66	0.76	-12.27	3.98	8.17	0.96	13.26	0.91	-10.13	3.88	5.4	0.93	58.97	6.24
9	0.75	-15.07	1.2	4.87	1.17	-23.86	1.57	25.3	2.15	27.93	0.88	-5.64	0.5	3.36	2.52	92.86	6.57
	0.5	-18.42	2.56	5.36	0.99	-30.63	1.88	26.25	1.96	32.13	2.08	-5.67	0.5	3.36	2.53	110.67	7.27
	0.25	-22.5	3.97	7.84	3.87	-37.93	2.27	27.36	2.87	39.3	3.18	-5.69	0.5	3.36	2.54	128.36	7.75
	Shoulder	-12.3	14.14	11.8	0.79	-46.29	4.2	31.96	3.98	47.49	3.77	-17.66	3.89	10.18	5.5	163.04	10.18
	Elbow	-11.63	0.58	4.49	1.25	-18.14	1.29	22.52	3.17	24.03	2.07	-5.68	0.5	2.95	1.96	75.97	3.97
10	0.75	-14.59	3.1	4.78	0.56	-21.33	0.68	14.6	1.19	24.68	1.23	-13.82	0.74	3.62	0.91	93.73	1.98
	0.5	-20.04	3.71	6.01	1.89	-25.65	1.21	15.64	3.97	31.36	1.66	-13.84	0.74	3.62	0.91	113.94	6.59
	0.25	-26.29	3.72	7.91	3	-29.89	1.88	19.98	11.9	38.56	1.85	-13.85	0.74	3.62	0.91	129.37	2.52
	Shoulder	-6.96	1.88	9.94	2.18	-47.73	1.75	31.4	12.81	47.98	1.71	-9.37	0.24	10.9	5.85	154.28	8.29
	Elbow	-10.36	1.93	4.81	0.27	-17.33	0.41	14.08	1.46	18.91	0.86	-13.96	0.7	3.54	0.91	71.51	5.34
11	0.75	-8.35	0.51	4.58	1.07	-17.69	3.19	11.99	0.96	17.68	3.89	-5.18	0.73	1.31	0.54	63.09	3.58
	0.5	-9	0.49	5.51	1.83	-23.31	4.04	10.66	1.32	23.52	4.88	-5.18	0.74	1.31	0.55	75.78	3.49
	0.25	-10.7	1.25	6.81	2.85	-29.35	4.93	9.25	1.39	29.85	5.89	-5.18	0.74	1.31	0.55	88.03	3.15
	Shoulder	-3.43	0.49	9.18	1.53	-36.44	5.88	11.44	0.4	36.63	6.93	-9.17	4.09	8.59	4.23	113.86	3.8
	Elbow	-7.43	0.23	3.83	0.88	-12.69	2.3	12.12	0.6	14.48	1.1	-5.07	0.67	1.26	0.61	52.89	5.58
12	0.75	-14.2	0.78	5.15	0.95	-24.66	0.25	14.09	1.81	25.36	0.29	-6.97	0.14	2.8	1.29	88.85	2.28
	0.5	-15.66	0.74	6.26	1.2	-31.13	0.3	11.8	2.24	32.36	0.35	-6.99	0.15	2.8	1.29	107.24	2.49
	0.25	-17.16	0.72	7.51	1.48	-37.97	0.58	8.99	2.56	39.83	0.58	-7.01	0.16	2.79	1.3	125.52	2.76
	Shoulder	-6.97	0.98	23.08	1.14	-41.94	1.38	15.61	1.91	47.68	1.05	-12.11	0.48	8.18	2.6	145.88	2.21
	Elbow	-12.46	0.79	4.24	0.68	-19.14	0.39	15.44	1.38	20.37	0.61	-6.98	0.14	2.81	1.28	70.29	2.07
13	0.75	-9.33	1.21	1.67	0.17	-11.33	0.93	11.25	0.51	13.3	1.49	-4.31	0.85	1.38	0.19	61.63	3.79
	0.5	-12.66	1.7	2.6	0.29	-13.75	1.03	11.48	0.64	16.55	2.07	-4.31	0.85	1.38	0.19	74.52	3.87
	0.25	-16.23	2.24	3.79	0.64	-16.33	1.15	11.52	0.84	20.27	2.36	-4.32	0.85	1.37	0.19	87.73	4.4
	Shoulder	-1.82	0.37	4.16	1.37	-26.5	0.11	10.85	1.03	24.33	2.62	-5.77	0.29	5.03	1.41	103.63	5.12
	Elbow	-6.67	0.8	1.19	0.24	-9.77	0.95	10.67	0.44	11.37	0.93	-4.6	0.86	1.38	0.14	48.97	3.54
14	0.75	-8.94	0.8	4.88	0.4	-11.38	1.56	8.94	0.75	11.64	1.11	-10.19	1.36	2.6	0.29	64.47	5.21
	0.5	-8.91	0.89	4.52	0.75	-16.29	1.54	8.83	1.29	16.34	1.54	-10.2	1.36	2.6	0.3	78.44	5.69
	0.25	-9.21	0.89	4.52	1.52	-21.88	1.96	8.41	2	22.13	2.06	-10.21	1.35	2.6	0.3	92.45	6.28
	Shoulder	-4.28	0.67	3.76	2.12	-30.24	2.27	10.52	2.26	30.28	2.3	-5.97	0.58	4.27	0.68	131.64	6.65
	Elbow	-8.73	0.65	6.13	0.29	-7.48	1.96	8.27	0.27	10.47	0.9	-10.52	1.41	2.51	0.24	51.15	3.71
15	0.75	-17.7	1.42	9.78	0.87	-16.08	1.5	3.97	2.1	18.34	1.33	-15.51	1.64	5.13	3.62	78.18	1.72
	0.5	-16.77	1.47	10.37	0.96	-21.53	1.65	5.3	2.78	22.62	1.41	-15.54	1.65	5.13	3.62	92.51	1.62
	0.25	-15.69	1.59	12.36	1.2	-27.23	1.91	7.03	3.01	27.65	1.82	-15.57	1.65	5.14	3.63	107.33	1.99
	Shoulder	-11.13	1.13	6.35	1.47	-34.29	1.3	12.46	1.41	36.02	1.46	-8.9	2.1	10.51	6.55	139.9	4.72
	Elbow	-17.49	1.37	10.05	0.82	-10.55	1.47	3.5	0.86	17.65	1.43	-14.69	1.53	4.92	3.56	66.67	5.42
16	0.75	-7.85	3.82	-0.1	3.14	-22.67	0.41	11.95	8.32	24.24	1.29	-5.04	3.81	2.09	1.82	98.57	1.83
	0.5	-9.89	3.99	-0.24	4.49	-29.18	0.54	9.33	6.78	31.22	1.73	-5.04	3.8	2.1	1.83	120.21	2.12
	0.25	-12.38	4.82	-0.34	6.05	-36	0.69	9.03	6.2	38.68	2.24	-5.04	3.79	2.1	1.84	142.06	2.8
	Shoulder	-1.59	3.78	4.37	3.64	-45.75	1.98	11	8.17	46.27	2.66	-5.14	2.34	5.52	5.66	173.08	1.58
	Elbow	-8.91	1.73	0.17	2.39	-17.9	0.56	16.34	0.1	19.06	1.19	-4.76	3.68	2.17	1.81	77.05	2.21
17	0.75	-6.75	2.2	1.29	0.15	-13.82	2.25	10.9	2.82	14.9	3.56	-3	0.62	1.9	0.39	78.62	8.61
	0.5	-8.65	2.69	2.04	0.06	-17.95	2.6	11.14	2.66	19.23	4.26	-3	0.62	1.89	0.39	96.08	10.58
	0.25	-10.8	3.14	2.9	0.19	-22.43	2.87	11.22	2.21	23.94	4.91	-3	0.62	1.89	0.4	113.32	12.52
	Shoulder	-5.41	0.95	8.52	1.32	-27.93	4.97	12.43	1.3	28.75	5.35	-4.21	1	3.03	0.41	135.3	16.04
	Elbow	-5.26	1.62	0.79	0.07	-10.15	1.91	9.54	2.38	11.14	2.77	-2.73	0.54	1.91	0.38	60.95	6.59
18	0.75	-7.95	1.06	10.55	2.38	-16.33	1.14	12.31	0.93	19.24	0.6	-10.78	1.13	2.11	0.06	94.84	4.77
	0.5	-7.66	0.6	10.34	2.44	-22.99	1.41	13.04	0.65	24.91	0.79	-10.8	1.13	2.11	0.07	113.7	7.14
	0.25	-7.8	0.51	10.12	2.49	-30.24	1.68	13.42	0.31	31.47	1.14	-10.81	1.14	2.11	0.07	132.31	9.64
	Shoulder	-5.72	0.42	19.01	1.6	-35.66	1.44	13.63	0.72	39.87	1.54	-4.88	0.38	3.52	0.93	165.2	8.92
	Elbow	-8	1.42	11.2	1.96	-10.87	0.69	11.61	0.77	15.26	0.84	-10.99	1.15	2.1	0.06	76.06	2.22
19	0.75	-9.33	1	2.43	0.75	-14.7	1.83	8.16	1.5	14.84	1.89	-4.01	0.64	1.37	0.88	71.38	9.45
	0.5	-9.81	1.25	2.8	0.98	-18.59	1.98	6.27	1.97	18.8	2.06	-4.01	0.64	1.37	0.88	86.69	11.11
	0.25	-11.18	0.55	3.19	1.29	-22.7	2.13	5.55	2.06	23	2.23	-4.02	0.64	1.37	0.88	101.94	12.8
	Shoulder	-3.43	0.37	8.32	2.15	-26.33	3.02	9.1	2.24	27.5	2.45	-6.94	0.39	3.71	2.61	123.15	12.24
	Elbow	-8.06	0.64	2.3	0.47	-11.49	1.63	8.73	1.43	11.85	1.24	-3.52	0.49	1.37	0.86	56.14	7.81
20	0.75	-12.25	1.31	5.25	0.85	-13.68	0.83	4.21	1.27	13.93	0.85	-5.07	0.77	2.57	0.56	67.32	5.21
	0.5	-12.31	1.82	6.59	1.28	-17.65	1.06	3.58	0.77	17.96	0.96	-5.07	0.77	2.57	0.56	82.38	6.04
	0.25	-12.33	2.2	8.16	1.81	-21.96	1.29	4.45	0.58	22.36	1.07	-5.07	0.77	2.58	0.56	97.37	6.92
	Shoulder	-4.2	0.84	11.92	1.42	-24.03	2.16	9.53	2.09	26.77	1.21	-9.9	1.02	5.57	0.86	119.38	5.2
	Elbow	-11.23	0.68	4.11	0.48	-9.96	0.65	5.27	0.9	11.97	1.36	-4.64	0.7	2.46	0.53	52.2	4.43
21	0.75	-14.95	0.44	3.43	0.21	-22.67	1.21	15.42	0.93	23.14	1.37	-5.69	0.27	1.36	0.42	83.67	4.49
	0.5	-16.2	0.23	3.66	0.62	-29.34	1.31	14.69	0.86	30.06	1.46	-5.69	0.27	1.36	0.42	100.78	4.61
	0.25	-17.48	0.66	4.49	1.07	-36.51	1.32	13.91	0.58	37.4	1.53	-5.7	0.27	1.36	0.42	117.82	4.78
	Shoulder	-4.26	0.76	9.8	1.96	-44.56	1.13	19.97	1.14	45.05	1.43	-8.25	0.89	5.84	0.18	142.03	5.95
	Elbow	-12.81	0.97	3.61	0.21	-17.06	1.07	14.95	0.84	19.67	0.87	-5.51	0.56	1.27	0.38	66.48	4.17
22	0.75	-10.21	0.53	3.87	0.5	-15.5	1.47	7.7	0.68	14.91	0.45	-2.7	0.82	1.22	0.22	81.3	5.54
	0.5	-11.24	0.82	4.05	0.48	-20.18	1.87	8.41	1.69	19.39	0.59	-2.7	0.82	1.21	0.22	99.41	6.4
	0.25	-12.5	1.12	4.4	0.45	-25.31	2.33	9.1	2.6	24.3	0.77	-2.7	0.82	1.21	0.23	117.47	7.21
	Shoulder	-3.2	1.43	6.07	3.44	-30.7	2.76	14.75	1.89	29.58	0.99	-9.33	1.03	4.71	0.97	148.6	12.22
	Elbow	-8.38	0.24	3.67	0.39	-11.11	1.09	6.61	0.37	10.67	0.28	-2.34	0.55	1.12	0.21	63.18	4.59
23	0.75	-4.38	0.12	2.03	0.8	-14.29	1.27	6.1	0.29	11.13	0.67	-0.45	0.07	1.03	0.12	49.1	2.19
	0.5	-3.85	0.11	2.31	1.03	-18.32	1.54	5.35	0.44	14.28	0.81	-0.44	0.07	1.02	0.12	60.18	2.81
	0.25	-3.29	0.06	2.63	1.16	-22.6	1.83	4.49	0.38	17.63	0.96	-0.44	0.06	1.02	0.13	71.05	3.45
	Shoulder	-2.51	0.22	11.57	3.11	-24.55	1.05	4.4	0.21	21.07	1.11	-1.98	0.34	1.9	0.2	86.25	4.31
	Elbow	-4.65	0.15	1.88	0.42	-10.12	0.95	6.44	0.13	8.06	0.23	-0.41	0.07	0.97	0.1	37.9	1.68
24	0.75	-23.96	1.22	5.34	0.39	-33.9	1.94	9.76	0.5	32.93	2.25	-7.04	0.65	2.02	1.09	121.48	9.94
	0.5	-28.2	1.38	7.14	0.51	-43.75	2.13	8.65	0.85	42.64	2.99	-7.02	0.65	2.03	1.06	148.11	11.82
	0.25	-32.49	1.51	9.47	0.76	-54.53	2.4	8.64	1.94	53.2	3.91	-7.01	0.65	2.03	1.03	174.5	13.57
	Shoulder	-6.29	0.27	8.15	0.48	-65.99	2.99	36.24	1.63	64.3	5.05	-9.64	0.72	4.48	0.43	213.42	19.23
	Elbow	-17.84	1.18	3.7	0.36	-24.61	1.69	9.24	0.76	23.85	1.61	-6.18	0.62	2.01	1.18	94.6	7.92
25	0.75	-15.21	2.81	16.55	1.26	-25.8	2.64	5.11	1.4	29.64	2.2	-7.67	0.46	2.97	0.61	103.95	1.95
	0.5	-16.36	3.59	19.09	1.38	-33.51	3.13	4.37	0.76	37.53	2.94	-7.7	0.46	2.97	0.62	121.17	2.39
	0.25	-17.29	4.35	21.75	1.54	-41.92	3.56	5.73	0.3	46.1	3.68	-7.74	0.47	2.98	0.63	137.43	2.7
	Shoulder	-5.55	0.95	17.34	3.46	-53.22	3.97	14.7	5.17	55.41	4.4	-10.2	1.02	4.88	1.34	167.35	14.29
	Elbow	-13.39	1.67	13.72	1.1	-18.26	1.96	5.75	0.95	21.77	1.39	-7.34	0.47	2.89	0.58	85.77	1.46
26	0.75	-12.23	1.02	2.33	0.83	-13.86	1.04	10.69	0.51	16.72	2.18	-3.84	0.54	1.1	0.31	61.57	5.3
	0.5	-16.05	1.71	3.28	1.01	-17.53	1.25	10.25	1.85	21.61	3.02	-3.84	0.54	1.11	0.31	75.41	6.34
	0.25	-20.15	2.51	4.45	1.5	-21.32	1.46	9.96	3.71	26.82	3.95	-3.84	0.54	1.11	0.3	89.07	7.35
	Shoulder	-3.77	0.61	8.17	2.75	-33.54	4.8	12.55	2.48	32.3	4.95	-7.54	1.54	4.62	2	107.57	5.67
	Elbow	-8.62	0.47	1.76	0.6	-10.29	0.68	11.43	0.82	12.98	0.88	-3.66	0.51	1.07	0.3	47.6	4.17
27	0.75	-13.75	1.51	7.13	0.31	-31.92	1.13	16.11	0.49	30.92	0.83	-19.12	0.52	3.8	0.54	106.6	10.12
	0.5	-15.07	0.66	6.69	0.38	-40.34	2.12	16.09	0.61	38.72	1.89	-19.13	0.52	3.8	0.55	126.46	11.38
	0.25	-16.97	1.68	6.37	0.66	-48.97	3.29	17.45	0.37	47.01	3.14	-19.14	0.52	3.8	0.55	146.4	12.4
	Shoulder	-7.33	1.43	9.07	4.09	-61.8	4.86	23.13	0.66	58.34	4.24	-12.26	1.18	3.7	0.45	165.19	14.52
	Elbow	-12.83	1.81	8.11	1.7	-23.82	0.57	16.42	0.61	23.71	0.3	-18.83	0.55	3.76	0.51	86.95	8.41
28	0.75	-11.53	0.62	4.73	0.74	-18.23	0.33	19.36	1.35	21.26	2.21	-9.93	0.26	4.28	0.99	78.65	4.26
	0.5	-12.41	2.57	3.81	0.9	-23.21	0.11	17.01	2.57	25.57	0.35	-9.94	0.26	4.28	0.99	97.58	4.55
	0.25	-17.17	2.86	3.98	0.89	-28.65	0.51	14.94	3.03	32.57	0.38	-9.95	0.26	4.28	0.98	116.61	4.94
	Shoulder	-4.51	1.12	5.69	0.65	-41.04	0.5	12.55	3.53	41.13	0.53	-6.95	0.41	3.84	0.94	154.35	4.53
	Elbow	-12.54	0.71	5.76	0.78	-13.78	0.46	20.61	0.47	21.91	1.85	-9.93	0.26	4.1	0.9	59.9	3.76
29	0.75	-5.66	0.39	1.35	0.07	-10.14	0.26	9.55	1.06	11.42	0.42	-4.33	0.42	1.34	0.19	59.97	5
	0.5	-8.04	0.48	1.18	0.14	-12.66	0.44	9.36	1.02	14.61	0.62	-4.34	0.42	1.34	0.19	72.29	6.31
	0.25	-10.84	0.67	1.17	0.38	-15.28	0.59	8.98	0.92	18.09	0.69	-4.35	0.41	1.34	0.19	84.31	7.66
	Shoulder	-3.12	0.72	4.84	0.86	-21.91	0.87	8.35	0.88	22.02	0.79	-2.11	0.34	1.21	0.15	100.03	8.56
	Elbow	-3.87	0.25	1.87	0.31	-8.18	0.17	9.02	0.9	9.49	0.81	-4.49	0.42	1.29	0.17	47.47	3.55
30	0.75	-17.32	0.47	7.22	0.64	-20.43	0.91	15.18	0.06	22.17	0.16	-13.7	0.16	3.48	0.47	101.95	5.43
	0.5	-18.66	0.28	7.75	2.13	-28.08	1.03	15.38	0.86	28.43	1.04	-13.71	0.17	3.48	0.46	124.65	6.33
	0.25	-20.13	0.29	9.29	4.88	-36.37	1.14	15.57	1.83	36.45	1.12	-13.73	0.18	3.48	0.46	147.35	7.25
	Shoulder	-6.34	1.48	15.97	1.86	-44.43	1.73	25	2.24	47.09	1.18	-11.49	1.19	6.64	0.65	177	6.24
	Elbow	-15.51	0.73	8.37	0.77	-13.55	0.75	14.62	0.52	20.13	1.01	-13.44	0.17	3.36	0.47	79.28	4.61
31	0.75	-3.79	0.88	2.87	0.55	-11.97	0.29	9.1	0.76	12.01	0.25	-4.92	0.36	1.96	0.41	67.94	2.41
	0.5	-5.36	0.96	3	1.09	-14.94	0.62	8.98	1.17	15.13	0.52	-4.93	0.35	1.96	0.41	82.6	2.98
	0.25	-7.52	1.43	3.43	1.54	-18.27	1.01	8.89	1.66	18.85	0.77	-4.93	0.35	1.96	0.4	97.23	3.58
	Shoulder	-2.55	0.29	6.76	1.24	-22.94	0.89	8.99	3.72	23.32	1.07	-6.87	1.38	4.33	1.75	116.79	4.18
	Elbow	-2.77	0.36	2.85	0.49	-9.37	0.11	8.42	0.86	9.47	0.08	-4.97	0.35	1.99	0.55	53.32	1.87
32	0.75	-29.49	2.9	7.99	2.04	-37.48	3.65	18.99	2.93	37.49	4.05	-12.02	2.04	2.35	0.49	108.85	5.91
	0.5	-33.41	2.65	8.95	1.82	-47.62	4.28	19.13	2.67	47.3	5.26	-12.02	2.03	2.35	0.49	131.61	7.94
	0.25	-38.02	3.26	9.99	1.95	-58.4	5.01	19.03	2.23	57.62	6.47	-12.03	2.03	2.35	0.5	153.89	9.93
	Shoulder	-6.74	0.59	20.43	3.79	-76.72	4.72	41.87	3.38	68.2	7.54	-20.45	2.07	10.9	0.93	182.63	10.92
	Elbow	-23.54	2.41	7.16	2.37	-29.16	2.98	17.36	2.12	29.9	3.37	-10.93	1.73	2.31	0.51	85.6	3.84
33	0.75	-13.68	1.7	6.37	1.51	-31.28	2.48	13.33	1.1	31.36	2.52	-8.29	3.13	3.43	1.3	112.84	12.03
	0.5	-13.93	1.58	6.85	0.93	-38.89	3.11	11.14	0.78	38.94	3.1	-8.3	3.13	3.45	1.31	132.24	11.39
	0.25	-14.2	1.47	7.41	0.35	-47.09	3.7	10.65	0.54	47.15	3.66	-8.31	3.14	3.46	1.31	151.16	10.17
	Shoulder	-5.39	1.74	17.05	5.94	-53.73	2.59	14.68	1.09	56.29	4.4	-10.17	0.45	6.14	1.95	190.03	5.66
	Elbow	-12.82	1.67	6.4	2.13	-25.77	1.67	14.57	1.34	25.93	1.82	-8.52	3.39	3.45	1.32	93.15	11.94
34	0.75	-6.96	0.11	2.08	0.05	-9.19	1.01	6.44	0.29	9.79	0.52	-2.1	0.6	1.14	0.14	69.97	5.71
	0.5	-7.31	0.32	2.41	0.61	-11.92	1.36	5.67	0.38	12.34	1.2	-2.12	0.6	1.15	0.14	86.32	7.34
	0.25	-7.68	0.6	2.92	1.21	-14.9	1.73	4.8	0.38	15.67	1.45	-2.13	0.59	1.15	0.14	102.61	9
	Shoulder	-1.73	0.19	4.1	0.37	-19.26	1.68	6.81	1.46	19.33	1.73	-4.65	0.45	3.65	1.35	127.32	11.69
	Elbow	-6.35	0.3	2.26	0.15	-6.77	0.71	6.64	0.15	9.18	0.15	-2.09	0.6	1.11	0.14	53.59	4.12
35	0.75	-18.88	0.87	4.23	0.44	-28.99	0.42	8.93	0.71	28.08	1.56	-7.13	0.68	2.48	0.55	97.57	4.79
	0.5	-20.79	0.93	4.62	0.62	-36.39	0.71	8.43	0.64	35.51	2.1	-7.14	0.68	2.48	0.56	115.9	5.29
	0.25	-22.93	1.61	5.25	0.5	-44.15	1.09	9.68	0.64	43.36	2.68	-7.16	0.68	2.48	0.56	133.74	5.58
	Shoulder	-9.6	1.41	20.02	2.14	-48.82	3.13	24.5	2.78	51.46	3.3	-8.95	0.2	6.49	0.91	149.02	10.8
	Elbow	-15.76	1	3.89	0.29	-22.26	0.4	9.05	0.43	21.42	1.29	-6.99	0.73	2.36	0.48	78.81	4.08
36	0.75	-18.68	1.29	4.22	0.58	-32.55	5.63	15.46	1.59	31.86	7.69	-6.58	0.69	0.71	0.1	93.79	6.41
	0.5	-21.12	1.73	5.6	0.96	-41.58	6.74	16.02	2.33	40.64	10.2	-6.59	0.68	0.72	0.11	114.71	6.86
	0.25	-24.12	1.67	7.05	1.41	-51.2	7.88	16.61	2.75	50.14	12.55	-6.6	0.67	0.73	0.11	135.52	7.26
	Shoulder	-3	0.97	12.77	3.34	-64.57	8.04	28.34	4.76	59.59	14.8	-9.95	0.75	6.36	1.55	165.38	8.8
	Elbow	-16	0.81	3.09	0.3	-24.93	4.64	14.55	0.71	25.5	3.57	-6.64	0.54	0.73	0.1	72.9	5.67
37	0.75	-20.23	1.07	9.33	1.35	-27.35	2.39	20.81	1.01	29.02	1.37	-16.42	1.58	5.81	0.95	112.25	8.12
	0.5	-21.95	1.43	8.31	0.22	-35.82	3.01	19.77	1.09	33.94	2.8	-16.45	1.59	5.8	0.95	134.89	9.58
	0.25	-23.99	1.84	8.64	1.49	-44.64	3.7	18.13	1.19	42.72	3.96	-16.47	1.59	5.8	0.96	157.67	10.65
	Shoulder	-7.17	1.45	16.67	3.09	-54.53	3.13	27.27	2.25	53.31	4.81	-14.05	1.6	9.02	3.27	189.25	11.83
	Elbow	-18.57	0.75	11.16	1.88	-20.86	1.95	20.87	0.98	27.89	1.17	-17.45	1.59	5.84	1.04	90.61	5.19
38	0.75	-10.4	0.14	2.87	0.33	-14.04	1.48	14.59	0.32	17.18	0.53	-6.39	2.05	2.2	0.2	79.9	1.88
	0.5	-10.02	0.42	2.76	0.38	-18.09	1.86	14.28	0.57	18.65	1.88	-6.39	2.06	2.2	0.2	97.88	2.18
	0.25	-10.18	0.66	2.71	0.4	-22.45	2.09	13.99	0.93	23.35	2.52	-6.39	2.06	2.21	0.2	115.97	2.56
	Shoulder	-3.56	0.6	4.78	1.03	-29.02	3.41	15	0.51	29.19	3.36	-6.43	1.43	3.76	0.58	141.51	3.07
	Elbow	-10.33	0.09	3.04	0.18	-10.95	0.95	14.03	0.32	16.87	0.64	-6.75	2.14	2.12	0.17	62.06	1.77
39	0.75	-11.63	0.11	2.69	0.59	-13.75	0.34	11.29	0.45	15.8	0.39	-4.09	0.59	0.72	0.22	78.39	3.75
	0.5	-12.23	0.12	3.24	0.94	-17.88	0.44	10.59	0.25	17.64	0.41	-4.09	0.59	0.72	0.22	96.07	4.47
	0.25	-12.82	0.21	3.87	1.42	-22.31	0.57	9.79	0.97	22.03	0.57	-4.09	0.6	0.72	0.22	113.71	5.27
	Shoulder	-2.96	0.47	6.12	1.44	-26.85	1.29	14.81	1.22	26.78	0.76	-3.96	0.08	3.34	0.18	140.52	6.87
	Elbow	-9.9	0.25	2.55	0.81	-10.25	0.28	10.87	0.45	14.09	0.47	-4.12	0.59	0.71	0.22	60.7	3.12
40	0.75	-12.99	0.45	5.13	0.95	-23.19	2.64	22.78	1.77	25.6	0.55	-13.09	0.49	5.46	0.81	109.81	6.13
	0.5	-11.91	0.93	3.91	0.5	-30.35	3.03	22.32	0.76	30.9	3.24	-13.11	0.5	5.45	0.8	133.46	7.3
	0.25	-14.37	0.25	4.09	1.27	-38.28	3.35	21.19	0.42	39.78	3.82	-13.13	0.5	5.46	0.78	156.98	8.83
	Shoulder	-9.92	1.06	18.36	0.47	-48.08	4.85	21.12	1.31	50.75	4.36	-7.95	2.99	7.68	2.91	209.71	11.66
	Elbow	-13.69	0.42	6.64	1.14	-16.89	2.24	22.05	2.72	24.49	1.03	-13.03	0.49	5.39	0.72	87	3.94

[truncated: 1 more sheets: AADL7L - Jumping Jack]
